# Supplementary material for: Diaqua­bis­(N,N-diethyl­nicotinamide-κN 1)bis[4-(dimethyl­amino)­benzoato-κO]cobalt(II)
Source: Acta Crystallogr Sect E Struct Rep Online. 2009 Aug 8;65(Pt 9):m1051–2. doi: 10.1107/S1600536809030980 (PMC2970090; doi:10.1107/S1600536809030980)
Supplement: Supplementary file 1 [file e-65-m1051-sup1.cif]

##############################################################################
###                                                                        ###
###        Electronic paper (Acta Crystallographica Section E)             ###
###                                                                        ###
##############################################################################
#                                                                            #
# This CIF contains the data in a paper accepted for publication in Acta     #
# Crystallographica Section E. It conforms to the requirements of Notes      #
# for Authors for Section E, and has been peer reviewed under the auspices   #
# of the IUCr Commission on Journals.                                        #
#                                                                            #
# Full details of the Crystallographic Information File format               #
# are given in the paper "The Crystallographic Information File (CIF):       #
# a New Standard Archive File for Crystallography" by S. R. Hall, F. H.      #
# Allen and I. D. Brown [Acta Cryst. (1991), A47, 655-685].                  #
#                                                                            #
# The current version of the core CIF dictionary is obtainable from          #
# ftp://ftp.iucr.org/pub/cif_core.dic. The current version number is 2.4.    #
#                                                                            #
# Software is freely available for graphical display of the structure(s) in  #
# this CIF.  For information consult the CIF home page http://www.iucr.org/  #
# cif/home.html                                                              #
#                                                                            #
# This file may be used for bona fide research purposes within the           #
# scientific community so long as proper attribution is given to the journal # 
# article from which it was obtained.                                        #
#                                                                            #
##############################################################################
                                             
data_I
_audit_creation_method     SHELXL-97
_chemical_name_systematic
;
Diaquabis(<i>N</i>,<i>N</i>-diethylnicotinamide-\k<i>N</i>^1^)bis[4-
(dimethylamino)benzoato-\k<i>O</i>]cobalt(II)
;
_chemical_name_common     ?
_chemical_formula_moiety     'C38 H52 Co N6 O8'
_chemical_formula_sum     'C38 H52 Co N6 O8'
_chemical_formula_iupac     '[Co (C9 H10 N O2)2 (C10 H14 N2 O)2 (H2 O)2]'
_chemical_formula_weight     779.79
_chemical_melting_point     ?
_symmetry_cell_setting     monoclinic
_symmetry_space_group_name_H-M     'P 21/c'
_symmetry_space_group_name_Hall     '-P 2ybc'
loop_
    _symmetry_equiv_pos_as_xyz
    'x, y, z'
    '-x, y+1/2, -z+1/2'
    '-x, -y, -z'
    'x, -y-1/2, z-1/2'
_cell_length_a     6.51840(10)
_cell_length_b     20.4829(3)
_cell_length_c     14.6481(2)
_cell_angle_alpha     90.00
_cell_angle_beta     98.4920(10)
_cell_angle_gamma     90.00
_cell_volume     1934.31(5)
_cell_formula_units_Z     2
_cell_measurement_reflns_used     9065
_cell_measurement_theta_min     2.44
_cell_measurement_theta_max     28.28
_cell_measurement_temperature     100(2)
_exptl_crystal_description     block
_exptl_crystal_colour     red
_exptl_crystal_size_max     0.42
_exptl_crystal_size_mid     0.22
_exptl_crystal_size_min     0.12
_exptl_crystal_density_diffrn     1.339
_exptl_crystal_density_meas     ?
_exptl_crystal_density_method     'not measured'
_exptl_crystal_F_000     826
_exptl_absorpt_coefficient_mu     0.502
_exptl_absorpt_correction_type     multi-scan
_exptl_absorpt_process_details     '(SADABS; Bruker, 2005)'
_exptl_absorpt_correction_T_min     0.8168
_exptl_absorpt_correction_T_max     0.9422
_exptl_special_details
;
;
_diffrn_ambient_temperature     100(2)
_diffrn_radiation_type     MoK\a
_diffrn_radiation_wavelength     0.71073
_diffrn_radiation_source     'fine-focus sealed tube'
_diffrn_radiation_monochromator     graphite
_diffrn_measurement_device_type
                          'Bruker Kappa APEXII CCD area-detector diffractometer'
_diffrn_measurement_method     '\f and \w scans'
_diffrn_detector_area_resol_mean     ?
_diffrn_reflns_number     18749
_diffrn_reflns_av_R_equivalents     0.0238
_diffrn_reflns_av_sigmaI/netI     0.0239
_diffrn_reflns_theta_min     1.72
_diffrn_reflns_theta_max     28.30
_diffrn_reflns_theta_full     28.30
_diffrn_measured_fraction_theta_max     1.000
_diffrn_measured_fraction_theta_full     1.000
_diffrn_reflns_limit_h_min     -8
_diffrn_reflns_limit_h_max     8
_diffrn_reflns_limit_k_min     -26
_diffrn_reflns_limit_k_max     27
_diffrn_reflns_limit_l_min     -19
_diffrn_reflns_limit_l_max     19
_diffrn_standards_number     0
_diffrn_standards_interval_count     ?
_diffrn_standards_interval_time     ?
_diffrn_standards_decay_%     ?
_refine_special_details
;
Refinement of <i>F</i>^2^ against ALL reflections. The weighted <i>R</i>-factor
<i>wR</i> and goodness of fit <i>S</i> are based on <i>F</i>^2^, conventional
<i>R</i>-factors <i>R</i> are based on <i>F</i>, with <i>F</i> set to zero for
negative <i>F</i>^2^. The threshold expression of <i>F</i>^2^ >
\s(<i>F</i>^2^) is used only for calculating <i>R</i>-factors(gt) <i>etc</i>.
and is not relevant to the choice of reflections for refinement.
<i>R</i>-factors based on <i>F</i>^2^ are statistically about twice as large
as those based on <i>F</i>, and <i>R</i>- factors based on ALL data will be
even larger.
;
_reflns_number_total     4821
_reflns_number_gt     4137
_reflns_threshold_expression     I>2\s(I)
_refine_ls_structure_factor_coef     Fsqd
_refine_ls_matrix_type     full
_refine_ls_R_factor_all     0.0395
_refine_ls_R_factor_gt     0.0314
_refine_ls_wR_factor_gt     0.0772
_refine_ls_wR_factor_ref     0.0813
_refine_ls_goodness_of_fit_ref     1.047
_refine_ls_restrained_S_all     1.111
_refine_ls_number_reflns     4821
_refine_ls_number_parameters     251
_refine_ls_number_restraints     3
_refine_ls_hydrogen_treatment     mixed
_refine_ls_weighting_scheme     calc
_refine_ls_weighting_details
         'calc w=1/[\s^2^(Fo^2^)+(0.0382P)^2^+0.7829P] where P=(Fo^2^+2Fc^2^)/3'
_atom_sites_solution_hydrogens     geom
_atom_sites_solution_primary     direct
_atom_sites_solution_secondary     difmap
_refine_ls_shift/su_max     0.000
_refine_ls_shift/su_mean     0.000
_refine_diff_density_max     0.402
_refine_diff_density_min     -0.304
_refine_ls_extinction_method     none
_refine_ls_extinction_coef     ?
loop_
    _atom_type_symbol
    _atom_type_description
    _atom_type_scat_dispersion_real
    _atom_type_scat_dispersion_imag
    _atom_type_scat_source
    'C' 'C' 0.0033 0.0016
                         'International Tables Vol C Tables 4.2.6.8 and 6.1.1.4'
    'H' 'H' 0.0000 0.0000
                         'International Tables Vol C Tables 4.2.6.8 and 6.1.1.4'
    'N' 'N' 0.0061 0.0033
                         'International Tables Vol C Tables 4.2.6.8 and 6.1.1.4'
    'O' 'O' 0.0106 0.0060
                         'International Tables Vol C Tables 4.2.6.8 and 6.1.1.4'
    'Co' 'Co' 0.3494 0.9721
                         'International Tables Vol C Tables 4.2.6.8 and 6.1.1.4'
_computing_data_collection     'APEX2 (Bruker, 2007)'
_computing_cell_refinement     'SAINT (Bruker, 2007)'
_computing_data_reduction     'SAINT (Bruker, 2007)'
_computing_structure_solution     'SHELXS97 (Sheldrick, 2008)'
_computing_structure_refinement     'SHELXL97 (Sheldrick, 2008)'
_computing_molecular_graphics     'Mercury (Macrae <i>et al.</i>,  2006)'
_computing_publication_material
                                'WinGX (Farrugia, 1999) and PLATON (Spek, 2003)'
loop_
    _atom_site_type_symbol
    _atom_site_label
    _atom_site_fract_x
    _atom_site_fract_y
    _atom_site_fract_z
    _atom_site_U_iso_or_equiv
    _atom_site_adp_type
    _atom_site_calc_flag
    _atom_site_refinement_flags
    _atom_site_occupancy
    _atom_site_disorder_assembly
    _atom_site_disorder_group
    Co Co1 0.5000 0.5000 0.5000 0.01335(8) Uani d S 1 . .
    O O1 0.54021(15) 0.50614(5) 0.36270(6) 0.0169(2) Uani d . 1 . .
    O O2 0.87853(15) 0.52883(5) 0.37060(7) 0.0196(2) Uani d . 1 . .
    O O3 0.76748(16) 0.28543(5) 0.75280(7) 0.0219(2) Uani d . 1 . .
    O O4 0.20770(15) 0.45517(5) 0.45875(7) 0.0182(2) Uani d D 1 . .
    H H41 0.162(3) 0.4543(8) 0.5144(10) 0.023 Uiso d D 1 . .
    H H42 0.114(3) 0.4789(9) 0.4204(11) 0.023 Uiso d D 1 . .
    N N1 0.63544(17) 0.40399(6) 0.51022(8) 0.0155(2) Uani d . 1 . .
    N N2 1.09307(19) 0.27891(6) 0.71639(8) 0.0191(2) Uani d . 1 . .
    N N3 0.6955(2) 0.39432(7) -0.02756(9) 0.0301(3) Uani d . 1 . .
    C C1 0.7089(2) 0.50704(6) 0.32932(9) 0.0151(3) Uani d . 1 . .
    C C2 0.7037(2) 0.47929(7) 0.23444(9) 0.0163(3) Uani d . 1 . .
    C C3 0.5191(2) 0.45744(7) 0.18361(10) 0.0208(3) Uani d . 1 . .
    H H3 0.3938 0.4610 0.2092 0.025 Uiso calc R 1 . .
    C C4 0.5143(2) 0.43063(8) 0.09649(10) 0.0241(3) Uani d . 1 . .
    H H4 0.3857 0.4170 0.0628 0.029 Uiso calc R 1 . .
    C C5 0.6975(2) 0.42340(7) 0.05741(10) 0.0224(3) Uani d . 1 . .
    C C6 0.8826(2) 0.44567(8) 0.10906(10) 0.0235(3) Uani d . 1 . .
    H H6 1.0089 0.4418 0.0844 0.028 Uiso calc R 1 . .
    C C7 0.8845(2) 0.47324(7) 0.19537(10) 0.0206(3) Uani d . 1 . .
    H H7 1.0118 0.4883 0.2286 0.025 Uiso calc R 1 . .
    C C8 0.6312(2) 0.36554(7) 0.43557(9) 0.0172(3) Uani d . 1 . .
    H H8 0.5692 0.3820 0.3774 0.021 Uiso calc R 1 . .
    C C9 0.7131(2) 0.30305(7) 0.43964(9) 0.0192(3) Uani d . 1 . .
    H H9 0.7071 0.2772 0.3855 0.023 Uiso calc R 1 . .
    C C10 0.8040(2) 0.27915(7) 0.52449(10) 0.0186(3) Uani d . 1 . .
    H H10 0.8615 0.2365 0.5295 0.022 Uiso calc R 1 . .
    C C11 0.8101(2) 0.31852(7) 0.60242(9) 0.0153(3) Uani d . 1 . .
    C C12 0.7227(2) 0.38028(7) 0.59202(9) 0.0150(3) Uani d . 1 . .
    H H12 0.7248 0.4069 0.6452 0.018 Uiso calc R 1 . .
    C C13 0.8903(2) 0.29329(6) 0.69730(9) 0.0160(3) Uani d . 1 . .
    C C14 1.2464(2) 0.29630(8) 0.65634(11) 0.0251(3) Uani d . 1 . .
    H H14A 1.3649 0.3187 0.6937 0.030 Uiso calc R 1 . .
    H H14B 1.1825 0.3273 0.6086 0.030 Uiso calc R 1 . .
    C C15 1.3266(3) 0.23750(10) 0.60918(14) 0.0388(4) Uani d . 1 . .
    H H15A 1.4134 0.2523 0.5640 0.058 Uiso calc R 1 . .
    H H15B 1.2091 0.2124 0.5776 0.058 Uiso calc R 1 . .
    H H15C 1.4089 0.2099 0.6555 0.058 Uiso calc R 1 . .
    C C16 1.1660(2) 0.24446(8) 0.80324(11) 0.0248(3) Uani d . 1 . .
    H H16A 1.1023 0.2647 0.8537 0.030 Uiso calc R 1 . .
    H H16B 1.3183 0.2495 0.8183 0.030 Uiso calc R 1 . .
    C C17 1.1129(3) 0.17229(8) 0.79793(12) 0.0311(4) Uani d . 1 . .
    H H17A 1.1568 0.1520 0.8582 0.047 Uiso calc R 1 . .
    H H17B 1.1848 0.1513 0.7515 0.047 Uiso calc R 1 . .
    H H17C 0.9628 0.1670 0.7806 0.047 Uiso calc R 1 . .
    C C18 0.5005(3) 0.37807(9) -0.08350(11) 0.0334(4) Uani d . 1 . .
    H H18A 0.5267 0.3611 -0.1432 0.050 Uiso calc R 1 . .
    H H18B 0.4139 0.4173 -0.0933 0.050 Uiso calc R 1 . .
    H H18C 0.4287 0.3448 -0.0519 0.050 Uiso calc R 1 . .
    C C19 0.8816(3) 0.39299(9) -0.06991(12) 0.0361(4) Uani d . 1 . .
    H H19A 0.8523 0.3719 -0.1305 0.054 Uiso calc R 1 . .
    H H19B 0.9896 0.3685 -0.0305 0.054 Uiso calc R 1 . .
    H H19C 0.9295 0.4378 -0.0775 0.054 Uiso calc R 1 . .
loop_
    _atom_site_aniso_label
    _atom_site_aniso_U_11
    _atom_site_aniso_U_22
    _atom_site_aniso_U_33
    _atom_site_aniso_U_12
    _atom_site_aniso_U_13
    _atom_site_aniso_U_23
    Co1 0.01466(13) 0.01570(13) 0.00949(12) 0.00226(9) 0.00115(9) -0.00087(9)
    O1 0.0169(5) 0.0216(5) 0.0122(4) 0.0031(4) 0.0019(4) -0.0006(4)
    O2 0.0188(5) 0.0258(5) 0.0138(5) -0.0010(4) 0.0015(4) -0.0012(4)
    O3 0.0251(5) 0.0259(5) 0.0155(5) 0.0055(4) 0.0056(4) 0.0033(4)
    O4 0.0183(5) 0.0221(5) 0.0137(5) 0.0017(4) 0.0008(4) -0.0024(4)
    N1 0.0156(5) 0.0179(6) 0.0130(5) 0.0010(4) 0.0020(4) -0.0005(4)
    N2 0.0193(6) 0.0192(6) 0.0179(6) 0.0021(5) 0.0001(5) 0.0018(5)
    N3 0.0372(8) 0.0363(8) 0.0173(6) 0.0003(6) 0.0056(6) -0.0098(6)
    C1 0.0194(6) 0.0140(6) 0.0118(6) 0.0035(5) 0.0016(5) 0.0023(5)
    C2 0.0200(7) 0.0168(6) 0.0121(6) 0.0016(5) 0.0028(5) 0.0014(5)
    C3 0.0207(7) 0.0245(7) 0.0180(7) -0.0003(6) 0.0050(6) -0.0027(6)
    C4 0.0243(8) 0.0290(8) 0.0180(7) -0.0020(6) 0.0000(6) -0.0041(6)
    C5 0.0319(8) 0.0204(7) 0.0153(7) 0.0009(6) 0.0052(6) -0.0018(5)
    C6 0.0248(7) 0.0281(8) 0.0193(7) 0.0007(6) 0.0091(6) -0.0032(6)
    C7 0.0205(7) 0.0250(7) 0.0164(7) 0.0002(6) 0.0034(5) -0.0010(6)
    C8 0.0185(7) 0.0204(7) 0.0126(6) -0.0010(5) 0.0017(5) -0.0007(5)
    C9 0.0235(7) 0.0194(7) 0.0148(6) -0.0003(5) 0.0035(5) -0.0048(5)
    C10 0.0213(7) 0.0162(6) 0.0186(7) 0.0025(5) 0.0038(5) -0.0021(5)
    C11 0.0150(6) 0.0184(6) 0.0128(6) 0.0001(5) 0.0030(5) 0.0003(5)
    C12 0.0153(6) 0.0171(6) 0.0128(6) -0.0001(5) 0.0022(5) -0.0019(5)
    C13 0.0204(7) 0.0121(6) 0.0150(6) 0.0019(5) 0.0008(5) -0.0017(5)
    C14 0.0182(7) 0.0306(8) 0.0264(8) -0.0030(6) 0.0027(6) -0.0001(6)
    C15 0.0240(8) 0.0493(11) 0.0455(11) -0.0045(8) 0.0126(8) -0.0178(9)
    C16 0.0257(8) 0.0248(8) 0.0210(7) 0.0051(6) -0.0058(6) 0.0027(6)
    C17 0.0355(9) 0.0238(8) 0.0331(9) 0.0070(7) 0.0016(7) 0.0064(7)
    C18 0.0487(11) 0.0339(9) 0.0168(7) -0.0074(8) 0.0026(7) -0.0067(6)
    C19 0.0560(12) 0.0315(9) 0.0251(8) -0.0078(8) 0.0200(8) -0.0086(7)
_geom_special_details
;
All e.s.d.'s (except the e.s.d. in the dihedral angle between two l.s. planes)
are estimated using the full covariance matrix. The cell e.s.d.'s are taken
into account individually in the estimation of e.s.d.'s in distances, angles
and torsion angles; correlations between e.s.d.'s in cell parameters are only
used when they are defined by crystal symmetry. An approximate (isotropic)
treatment of cell e.s.d.'s is used for estimating e.s.d.'s involving l.s.
planes.
;
loop_
    _geom_bond_atom_site_label_1
    _geom_bond_atom_site_label_2
    _geom_bond_site_symmetry_2
    _geom_bond_distance
    _geom_bond_publ_flag
    Co1 O1 . 2.0701(9) ?
    Co1 O1 3_666 2.0701(9) ?
    Co1 O4 . 2.1209(10) ?
    Co1 O4 3_666 2.1209(10) ?
    Co1 N1 . 2.1519(11) ?
    Co1 N1 3_666 2.1519(11) ?
    O1 C1 . 1.2676(16) ?
    O2 C1 . 1.2611(17) ?
    O3 C13 . 1.2332(17) ?
    O4 H41 . 0.908(13) ?
    O4 H42 . 0.907(14) ?
    N1 C8 . 1.3445(17) ?
    N1 C12 . 1.3393(17) ?
    N2 C13 . 1.3423(18) ?
    N2 C14 . 1.4696(19) ?
    N2 C16 . 1.4710(18) ?
    N3 C5 . 1.3782(18) ?
    N3 C18 . 1.446(2) ?
    N3 C19 . 1.442(2) ?
    C2 C1 . 1.4973(18) ?
    C3 C2 . 1.392(2) ?
    C3 H3 . 0.9500 ?
    C4 C3 . 1.385(2) ?
    C4 C5 . 1.406(2) ?
    C4 H4 . 0.9500 ?
    C6 C7 . 1.383(2) ?
    C6 C5 . 1.403(2) ?
    C6 H6 . 0.9500 ?
    C7 C2 . 1.3896(19) ?
    C7 H7 . 0.9500 ?
    C8 H8 . 0.9500 ?
    C9 C8 . 1.385(2) ?
    C9 C10 . 1.385(2) ?
    C9 H9 . 0.9500 ?
    C10 C11 . 1.3934(18) ?
    C10 H10 . 0.9500 ?
    C11 C12 . 1.3863(19) ?
    C12 H12 . 0.9500 ?
    C13 C11 . 1.5026(18) ?
    C14 H14A . 0.9900 ?
    C14 H14B . 0.9900 ?
    C15 C14 . 1.519(2) ?
    C15 H15A . 0.9800 ?
    C15 H15B . 0.9800 ?
    C15 H15C . 0.9800 ?
    C16 H16A . 0.9900 ?
    C16 H16B . 0.9900 ?
    C17 C16 . 1.518(2) ?
    C17 H17A . 0.9800 ?
    C17 H17B . 0.9800 ?
    C17 H17C . 0.9800 ?
    C18 H18A . 0.9800 ?
    C18 H18B . 0.9800 ?
    C18 H18C . 0.9800 ?
    C19 H19A . 0.9800 ?
    C19 H19B . 0.9800 ?
    C19 H19C . 0.9800 ?
loop_
    _geom_angle_atom_site_label_1
    _geom_angle_atom_site_label_2
    _geom_angle_atom_site_label_3
    _geom_angle_site_symmetry_1
    _geom_angle_site_symmetry_3
    _geom_angle
    _geom_angle_publ_flag
    O1 Co1 O1 3_666 . 180.0 ?
    O1 Co1 O4 . . 89.24(4) ?
    O1 Co1 O4 3_666 . 90.76(4) ?
    O1 Co1 O4 . 3_666 90.76(4) ?
    O1 Co1 O4 3_666 3_666 89.24(4) ?
    O1 Co1 N1 . . 90.78(4) ?
    O1 Co1 N1 3_666 . 89.22(4) ?
    O1 Co1 N1 . 3_666 89.22(4) ?
    O1 Co1 N1 3_666 3_666 90.78(4) ?
    O4 Co1 O4 . 3_666 180.00(5) ?
    O4 Co1 N1 . . 88.07(4) ?
    O4 Co1 N1 3_666 . 91.93(4) ?
    O4 Co1 N1 . 3_666 91.93(4) ?
    O4 Co1 N1 3_666 3_666 88.07(4) ?
    N1 Co1 N1 . 3_666 180.0 ?
    C1 O1 Co1 . . 128.10(9) ?
    Co1 O4 H41 . . 98.7(11) ?
    Co1 O4 H42 . . 116.0(11) ?
    H42 O4 H41 . . 106.6(14) ?
    C8 N1 Co1 . . 121.32(9) ?
    C12 N1 Co1 . . 120.62(9) ?
    C12 N1 C8 . . 118.05(12) ?
    C13 N2 C14 . . 123.91(12) ?
    C13 N2 C16 . . 117.90(12) ?
    C14 N2 C16 . . 118.19(12) ?
    C5 N3 C18 . . 120.12(14) ?
    C5 N3 C19 . . 120.00(14) ?
    C19 N3 C18 . . 118.49(13) ?
    O1 C1 C2 . . 116.77(12) ?
    O2 C1 O1 . . 124.70(12) ?
    O2 C1 C2 . . 118.53(12) ?
    C3 C2 C1 . . 121.19(12) ?
    C7 C2 C1 . . 120.78(13) ?
    C7 C2 C3 . . 118.01(13) ?
    C2 C3 H3 . . 119.3 ?
    C4 C3 C2 . . 121.36(14) ?
    C4 C3 H3 . . 119.3 ?
    C3 C4 C5 . . 120.77(14) ?
    C3 C4 H4 . . 119.6 ?
    C5 C4 H4 . . 119.6 ?
    N3 C5 C4 . . 121.18(14) ?
    N3 C5 C6 . . 121.37(14) ?
    C6 C5 C4 . . 117.44(13) ?
    C5 C6 H6 . . 119.5 ?
    C7 C6 C5 . . 121.10(14) ?
    C7 C6 H6 . . 119.5 ?
    C2 C7 H7 . . 119.3 ?
    C6 C7 C2 . . 121.30(14) ?
    C6 C7 H7 . . 119.4 ?
    N1 C8 C9 . . 123.02(13) ?
    N1 C8 H8 . . 118.5 ?
    C9 C8 H8 . . 118.5 ?
    C8 C9 C10 . . 118.46(13) ?
    C8 C9 H9 . . 120.8 ?
    C10 C9 H9 . . 120.8 ?
    C9 C10 C11 . . 119.15(13) ?
    C9 C10 H10 . . 120.4 ?
    C11 C10 H10 . . 120.4 ?
    C10 C11 C13 . . 121.49(12) ?
    C12 C11 C10 . . 118.47(12) ?
    C12 C11 C13 . . 119.79(12) ?
    N1 C12 C11 . . 122.85(12) ?
    N1 C12 H12 . . 118.6 ?
    C11 C12 H12 . . 118.6 ?
    O3 C13 N2 . . 123.31(13) ?
    O3 C13 C11 . . 118.90(12) ?
    N2 C13 C11 . . 117.76(12) ?
    N2 C14 C15 . . 112.96(14) ?
    N2 C14 H14A . . 109.0 ?
    N2 C14 H14B . . 109.0 ?
    C15 C14 H14A . . 109.0 ?
    C15 C14 H14B . . 109.0 ?
    H14A C14 H14B . . 107.8 ?
    C14 C15 H15A . . 109.5 ?
    C14 C15 H15B . . 109.5 ?
    C14 C15 H15C . . 109.5 ?
    H15A C15 H15B . . 109.5 ?
    H15A C15 H15C . . 109.5 ?
    H15B C15 H15C . . 109.5 ?
    N2 C16 C17 . . 112.39(13) ?
    N2 C16 H16A . . 109.1 ?
    N2 C16 H16B . . 109.1 ?
    C17 C16 H16A . . 109.1 ?
    C17 C16 H16B . . 109.1 ?
    H16A C16 H16B . . 107.9 ?
    C16 C17 H17A . . 109.5 ?
    C16 C17 H17B . . 109.5 ?
    C16 C17 H17C . . 109.5 ?
    H17A C17 H17B . . 109.5 ?
    H17A C17 H17C . . 109.5 ?
    H17B C17 H17C . . 109.5 ?
    N3 C18 H18A . . 109.5 ?
    N3 C18 H18B . . 109.5 ?
    N3 C18 H18C . . 109.5 ?
    H18A C18 H18B . . 109.5 ?
    H18A C18 H18C . . 109.5 ?
    H18B C18 H18C . . 109.5 ?
    N3 C19 H19A . . 109.5 ?
    N3 C19 H19B . . 109.5 ?
    N3 C19 H19C . . 109.5 ?
    H19A C19 H19B . . 109.5 ?
    H19A C19 H19C . . 109.5 ?
    H19B C19 H19C . . 109.5 ?
loop_
    _geom_hbond_atom_site_label_D
    _geom_hbond_atom_site_label_H
    _geom_hbond_atom_site_label_A
    _geom_hbond_site_symmetry_A
    _geom_hbond_distance_DH
    _geom_hbond_distance_HA
    _geom_hbond_distance_DA
    _geom_hbond_angle_DHA
    _geom_hbond_publ_flag
    O4 H41 O2 3_666 0.908(16) 1.777(15) 2.6621(14) 164.0(16) yes
    O4 H42 O2 1_455 0.907(16) 1.898(15) 2.7802(14) 163.4(14) yes
    C9 H9 O3 4_565 0.95 2.41 3.3447(17) 168 yes
    C19 H19A O3 1_554 0.98 2.47 3.403(2) 160 yes
    C15 H15A Cg2 1_655 0.98 2.86 3.734(2) 148 yes
    C18 H18B Cg1 3_665 0.98 2.86 3.7907(19) 158 yes
data_global
_journal_date_recd_electronic     2009-08-04
_journal_date_accepted     2009-08-04
_journal_name_full     'Acta Crystallographica, Section E'
_journal_year     2009
_journal_volume     65
_journal_issue      9
_journal_page_first     m1051
_journal_page_last     m1052
_journal_paper_category     QM
_journal_coeditor_code     XU2578
_publ_contact_author
;
Dr. Tuncer H\"okelek
Hacettepe University,
Department of Physics,
06800 Beytepe
Ankara
Turkey
;
_publ_contact_author_email     merzifon@hacettepe.edu.tr
_publ_contact_author_fax     '90(312)2352550'
_publ_contact_author_phone     '90(312)2977242'
_publ_section_title
;\
Diaquabis(<i>N</i>,<i>N</i>-diethylnicotinamide-\k<i>N</i>^1^)bis[4-\
(dimethylamino)benzoato-\k<i>O</i>]cobalt(II)
;
loop_
    _publ_author_name
    _publ_author_address
    'H\"okelek, Tuncer'
;
Hacettepe University,
Department of Physics,
06800 Beytepe
Ankara
Turkey
;
    'Dal, Hakan'
;
Anadolu University,
Faculty of Science,
Department of Chemistry,
26470 Yeniba\(glar
Eski\,sehir
Turkey
;
    'Tercan, Bar\?i\,s'
;
Karab\"uk University,
Department of Physics,
78050
Karab\"uk
Turkey
;
    'Aybirdi, \"Ozg\"ur'
;
Kafkas University,
Department of Chemistry,
63100 Kars
Turkey
;
    'Necefo\(glu, Hacali'
;
Kafkas University,
Department of Chemistry,
63100 Kars
Turkey
;
