# Supplementary material for: Diaqua­bis­(N,N-diethyl­nicotinamide-κN 1)bis[4-(dimethyl­amino)­benzoato-κO]cobalt(II)
Source: Acta Crystallogr Sect E Struct Rep Online. 2009 Aug 8;65(Pt 9):m1051–2. doi: 10.1107/S1600536809030980 (PMC2970090; doi:10.1107/S1600536809030980)
Supplement: Supplementary file 2 [file e-65-m1051-Isup2.hkl]

#
# h,k,l, Fc-squared, Fo-squared, sigma(Fo-squared) and status flag
#
data_I
_shelx_title 'O2 in P2(1)/c'
_shelx_refln_list_code          4
_shelx_F_calc_maximum      178.90
_exptl_crystal_F_000       826.00
_reflns_d_resolution_high  0.7496
 
loop_
 _symmetry_equiv_pos_as_xyz
 'x, y, z'
 '-x, y+1/2, -z+1/2'
 '-x, -y, -z'
 'x, -y-1/2, z-1/2'
 
_cell_length_a     6.5184
_cell_length_b    20.4829
_cell_length_c    14.6481
_cell_angle_alpha  90.000
_cell_angle_beta   98.492
_cell_angle_gamma  90.000
 
_shelx_F_squared_multiplier     1.000
 
loop_
 _refln_index_h
 _refln_index_k
 _refln_index_l
 _refln_F_squared_calc
 _refln_F_squared_meas
 _refln_F_squared_sigma
 _refln_observed_status
   1   0   0     3100.36     3183.61     31.07 o
   2   0   0     2813.29     3075.34     30.56 o
   3   0   0     9576.72     9510.24    103.38 o
   4   0   0      609.00      595.50     11.70 o
   5   0   0     6775.73     6538.53     84.30 o
   6   0   0      717.26      758.31     19.13 o
   7   0   0      328.08      315.09     20.12 o
   8   0   0      559.76      590.26     29.53 o
   1   1   0     4766.85     4845.22     37.59 o
   2   1   0      710.20      757.18      6.98 o
   3   1   0     1027.62     1093.07      9.55 o
   4   1   0        2.67        0.42      1.40 o
   5   1   0       17.69       18.74      2.57 o
   6   1   0        1.58        4.05      3.98 o
   7   1   0        1.40       -4.78      5.19 o
   8   1   0        3.12       16.06      7.11 o
   0   2   0     5794.83     5992.47     77.48 o
   1   2   0    14705.28    14855.19    123.22 o
   2   2   0    13161.14    13369.92     95.36 o
   3   2   0     2078.67     1916.56     16.21 o
   4   2   0     1361.80     1333.00     12.50 o
   5   2   0     3000.76     2915.55     28.82 o
   6   2   0      944.81      931.05     22.96 o
   7   2   0       24.85       37.38      7.23 o
   8   2   0      350.45      322.82     15.72 o
   1   3   0     7389.79     7085.69     57.61 o
   2   3   0     2427.16     2556.43     20.42 o
   3   3   0     1357.97     1369.26     12.20 o
   4   3   0     2289.39     2232.86     19.25 o
   5   3   0      260.72      258.04      5.69 o
   6   3   0      519.75      538.41     13.20 o
   7   3   0        2.22       -2.49      6.33 o
   8   3   0        0.63        2.12      6.18 o
   0   4   0    23213.48    23586.58    362.76 o
   1   4   0      109.43      108.07      3.62 o
   2   4   0      190.24      183.95      3.46 o
   3   4   0     7140.99     7154.14     55.02 o
   4   4   0     1280.04     1255.32     11.96 o
   5   4   0     1434.79     1416.55     18.65 o
   6   4   0      223.08      234.33     13.24 o
   7   4   0       90.84       90.20     14.12 o
   8   4   0       27.29       31.79      7.79 o
   1   5   0     1851.97     1723.62     16.05 o
   2   5   0       27.98       21.81      1.39 o
   3   5   0        2.21        3.12      1.17 o
   4   5   0       47.01       30.05      1.94 o
   5   5   0       89.86       96.10      3.94 o
   6   5   0      216.07      191.81      7.25 o
   7   5   0       18.62       15.11      6.31 o
   8   5   0        7.58       -1.98      6.08 o
   0   6   0      387.27      393.30      6.80 o
   1   6   0      801.75      725.60      7.34 o
   2   6   0     3417.05     3312.28     28.26 o
   3   6   0     2902.09     2845.18     29.77 o
   4   6   0     1341.59     1283.59     12.29 o
   5   6   0      697.92      681.41     13.14 o
   6   6   0       70.66       85.24      8.90 o
   7   6   0       20.01       11.30      6.31 o
   8   6   0      125.84      124.38     11.11 o
   1   7   0     2289.50     2074.73     18.25 o
   2   7   0       60.98       99.86      4.50 o
   3   7   0        5.77        8.14      1.59 o
   4   7   0        0.24        0.51      1.42 o
   5   7   0        2.61        4.10      2.60 o
   6   7   0       29.44       33.66      4.18 o
   7   7   0      162.54      125.18      7.86 o
   8   7   0        2.98        1.14      6.51 o
   0   8   0     4079.02     3761.75     47.85 o
   1   8   0     6717.60     6801.79     55.86 o
   2   8   0     2302.34     2217.58     19.92 o
   3   8   0       32.73       14.35      1.67 o
   4   8   0      467.38      451.70      5.99 o
   5   8   0     1164.52     1172.63     16.29 o
   6   8   0      635.43      618.18     12.72 o
   7   8   0       19.78       23.52      5.47 o
   8   8   0       59.29       63.03      9.17 o
   1   9   0     3727.95     3911.09     33.23 o
   2   9   0      341.55      332.62      4.71 o
   3   9   0       15.06       21.57      1.75 o
   4   9   0       40.45       38.73      4.40 o
   5   9   0       90.24      105.97      5.34 o
   6   9   0       15.72       18.42      3.90 o
   7   9   0      151.66      154.40      7.37 o
   8   9   0        7.53       12.05      7.10 o
   0  10   0     6768.56     6922.47     86.54 o
   1  10   0     3264.26     3322.17     30.81 o
   2  10   0       25.77       13.48      1.62 o
   3  10   0        6.29        5.32      1.62 o
   4  10   0     1616.37     1573.94     17.54 o
   5  10   0     1350.63     1292.33     19.47 o
   6  10   0       10.41       10.10      3.68 o
   7  10   0       25.24       21.00      4.59 o
   8  10   0      126.47      137.52     15.90 o
   1  11   0     2504.41     2607.65     24.99 o
   2  11   0        0.45        2.53      1.53 o
   3  11   0      169.73      175.83      4.11 o
   4  11   0      147.63      151.60      5.13 o
   5  11   0      121.43      134.70      6.12 o
   6  11   0        5.13       15.28      5.67 o
   7  11   0        0.18       -0.46      4.26 o
   0  12   0      182.78      191.37      5.79 o
   1  12   0     3201.60     3152.00     29.87 o
   2  12   0     2320.45     2265.39     21.39 o
   3  12   0       13.27        4.04      1.94 o
   4  12   0      197.72      213.29      6.92 o
   5  12   0      275.57      276.14      8.35 o
   6  12   0     1140.18     1125.84     25.25 o
   7  12   0       18.15       18.01      4.65 o
   1  13   0      299.39      303.72      7.89 o
   2  13   0      188.98      198.14      4.95 o
   3  13   0      192.30      183.55      5.06 o
   4  13   0      103.31      108.47      5.33 o
   5  13   0        1.16       -3.04      3.04 o
   6  13   0      166.95      167.61      7.54 o
   7  13   0        1.32       -0.13      4.63 o
   0  14   0      549.97      567.14     20.36 o
   1  14   0     2229.77     2201.77     22.37 o
   2  14   0     1159.61     1066.65     12.94 o
   3  14   0      225.00      220.61      6.52 o
   4  14   0     1803.18     1829.38     24.99 o
   5  14   0      365.23      376.11     10.01 o
   6  14   0       11.51       21.13      5.81 o
   7  14   0      288.04      317.05     12.36 o
   1  15   0      160.60      154.79      4.47 o
   2  15   0        0.01       -2.03      2.03 o
   3  15   0      339.09      358.84      8.18 o
   4  15   0       50.42       50.90      5.14 o
   5  15   0      103.81      103.33     16.02 o
   6  15   0      256.45      260.94     10.79 o
   7  15   0        6.42        1.55      5.09 o
   0  16   0      348.86      352.73     16.87 o
   1  16   0     2745.88     2750.96     33.51 o
   2  16   0     1068.14     1052.39     16.01 o
   3  16   0      432.09      426.29     20.47 o
   4  16   0     1496.59     1443.96     51.92 o
   5  16   0      355.58      375.07     14.52 o
   6  16   0      637.27      653.99     18.23 o
   1  17   0        1.92        7.30      3.72 o
   2  17   0        2.31       -0.97      3.90 o
   3  17   0        0.42       -2.14      3.06 o
   4  17   0      148.85      147.32      9.19 o
   5  17   0        0.44        0.64      4.24 o
   6  17   0        2.83       -4.07      4.59 o
   0  18   0     1179.08     1099.55     25.68 o
   1  18   0      314.81      344.69     12.14 o
   2  18   0      693.24      686.61     18.42 o
   3  18   0     1026.48      968.95     34.72 o
   4  18   0      731.77      702.02     22.23 o
   5  18   0      258.57      265.49     10.50 o
   6  18   0       47.67       34.30     11.04 o
   1  19   0      105.02      113.95      6.42 o
   2  19   0      105.88       88.34      7.45 o
   3  19   0      718.06      669.44     28.23 o
   4  19   0      166.05      147.07     12.01 o
   5  19   0        3.72       -1.64      5.62 o
   6  19   0       96.60      107.18     10.90 o
   0  20   0      214.34      223.90     15.58 o
   1  20   0      763.66      747.08     20.18 o
   2  20   0      232.36      202.34     10.42 o
   3  20   0      158.01      162.25     14.60 o
   4  20   0      330.80      346.32     25.96 o
   5  20   0       29.74       22.23      7.11 o
   1  21   0        5.13        5.47      4.87 o
   2  21   0      260.12      257.92     12.26 o
   3  21   0      168.23      148.94     14.60 o
   4  21   0      274.75      296.24     14.79 o
   5  21   0       45.42       22.98      7.62 o
   0  22   0      235.85      229.42     16.87 o
   1  22   0      618.58      584.30     18.46 o
   2  22   0      370.61      383.41     14.77 o
   3  22   0      286.79      279.72     19.47 o
   4  22   0      111.34      133.28     11.34 o
   5  22   0       63.15       72.65      9.96 o
   1  23   0        0.37        2.79      5.49 o
   2  23   0       22.32       50.62     11.36 o
   3  23   0        2.42       14.60      8.76 o
   4  23   0       75.20      106.98     10.90 o
   0  24   0      608.35      665.87     29.53 o
   1  24   0      387.00      406.88     16.18 o
   2  24   0      195.04      182.04     16.55 o
   3  24   0      430.89      409.19     25.31 o
   4  24   0      466.81      499.53     21.90 o
   1  25   0       72.77       80.01      8.95 o
   2  25   0        1.43        3.57      8.76 o
   3  25   0       76.50       57.76     13.30 o
   0  26   0       33.12       29.85     11.03 o
   1  26   0      508.87      533.35     19.61 o
   2  26   0      216.01      245.32     20.44 o
   1  27   0       94.37       89.56     14.60 o
  -8   1   1       95.14       96.26     12.66 o
  -7   1   1      366.35      372.85     15.37 o
  -6   1   1      277.21      260.24      7.82 o
  -5   1   1       43.27       44.15      2.51 o
  -4   1   1     1031.52      970.61     10.00 o
  -3   1   1      260.50      205.42      3.42 o
  -2   1   1      489.83      428.04      4.40 o
  -1   1   1       24.02       32.91      0.93 o
   0   1   1     6628.89     7026.35     69.69 o
   1   1   1     8093.23     8219.42     66.73 o
   2   1   1       51.40       46.54      1.50 o
   3   1   1     4548.76     4582.01     38.03 o
   4   1   1      196.92      172.47      3.68 o
   5   1   1       25.99       32.26      6.33 o
   6   1   1     1883.60     1823.35     37.06 o
   7   1   1      585.35      566.72     19.16 o
   8   1   1      248.04      241.42     14.11 o
  -8   2   1       18.92       16.89      7.10 o
  -7   2   1        6.95        6.11      5.62 o
  -6   2   1      129.63      140.07      6.15 o
  -5   2   1       11.76       17.54      2.25 o
  -4   2   1       37.36       43.22      3.07 o
  -3   2   1       89.20       77.97      2.08 o
  -2   2   1     7588.26     7508.48     54.17 o
  -1   2   1       49.80       57.17      1.29 o
   0   2   1      234.31      255.27      3.28 o
   1   2   1      546.42      525.39      5.48 o
   2   2   1     1221.27     1152.71     11.47 o
   3   2   1       36.53       41.71      1.75 o
   4   2   1      138.75      119.37      4.02 o
   5   2   1       95.48       96.27      4.11 o
   6   2   1      802.98      791.24     16.50 o
   7   2   1        4.49        2.80      5.85 o
   8   2   1       25.32       32.24      7.91 o
  -8   3   1       27.91       23.02     10.55 o
  -7   3   1      135.37      161.08     10.90 o
  -6   3   1       79.75       98.27      5.44 o
  -5   3   1      912.27      888.77     10.63 o
  -4   3   1     1208.67     1128.66     10.57 o
  -3   3   1     1644.59     1540.55     14.32 o
  -2   3   1    13089.11    13356.22     95.12 o
  -1   3   1     1288.28     1315.16     12.93 o
   0   3   1      688.96      713.87     10.27 o
   1   3   1    24563.65    25314.82    215.85 o
   2   3   1     1281.82     1276.60     11.73 o
   3   3   1     4750.53     4587.11     38.19 o
   4   3   1     1602.03     1624.58     18.25 o
   5   3   1      859.26      830.19     10.84 o
   6   3   1     2774.60     2708.69     42.47 o
   7   3   1      258.87      228.63     12.96 o
   8   3   1      145.94      129.14     11.36 o
  -8   4   1        0.33        4.67      6.31 o
  -7   4   1        0.18        0.19      4.11 o
  -6   4   1      362.82      353.75      9.60 o
  -5   4   1       25.62       28.17      2.32 o
  -4   4   1      132.21       91.37      2.84 o
  -3   4   1     1479.97     1578.10     13.30 o
  -2   4   1      703.14      681.02      8.31 o
  -1   4   1    10318.85    10543.80     96.10 o
   0   4   1     8792.62     9037.91     79.45 o
   1   4   1     9282.35     9754.47    112.40 o
   2   4   1     2378.31     2461.70     23.01 o
   3   4   1      224.51      212.78      3.28 o
   4   4   1      618.54      611.54      7.55 o
   5   4   1        5.42        7.14      2.54 o
   6   4   1       44.80       62.75      5.75 o
   7   4   1      485.98      482.38     17.66 o
   8   4   1       69.04       83.09      9.86 o
  -8   5   1       90.33      113.20     10.55 o
  -7   5   1       82.00       83.39      6.77 o
  -6   5   1        7.53       10.86      6.23 o
  -5   5   1     1239.32     1174.76     14.30 o
  -4   5   1     5237.65     5233.95     41.71 o
  -3   5   1     4856.29     4714.94     35.38 o
  -2   5   1       95.17       67.16      1.90 o
  -1   5   1        3.65        9.11      1.19 o
   0   5   1    32005.88    31728.44    279.50 o
   1   5   1     4035.79     4055.07     35.97 o
   2   5   1     1592.26     1442.67     14.28 o
   3   5   1     6300.33     6103.33     51.09 o
   4   5   1      783.91      697.93      7.89 o
   5   5   1     3278.87     3237.99     32.40 o
   6   5   1     2179.84     2204.40     38.99 o
   7   5   1       65.49       59.00     10.55 o
   8   5   1        2.43       -6.08      6.08 o
  -8   6   1       98.96      121.46     14.76 o
  -7   6   1       13.53       12.26      4.49 o
  -6   6   1      365.40      347.03     13.65 o
  -5   6   1      164.25      179.08      7.23 o
  -4   6   1        1.14        4.86      1.61 o
  -3   6   1      522.81      546.24      6.40 o
  -2   6   1      667.74      639.74      7.16 o
  -1   6   1      179.32      219.81      3.41 o
   0   6   1        5.92        3.99      1.80 o
   1   6   1     5830.74     6005.76     52.69 o
   2   6   1      289.37      303.36      4.03 o
   3   6   1       79.74       93.09      3.16 o
   4   6   1      323.30      323.46      5.64 o
   5   6   1      281.62      273.78      6.89 o
   6   6   1      374.75      364.68      9.46 o
   7   6   1      375.50      343.59     15.14 o
   8   6   1        5.52       -0.67      6.28 o
  -8   7   1      201.36      215.44     16.22 o
  -7   7   1       17.79       18.33      4.92 o
  -6   7   1      496.84      493.70     15.60 o
  -5   7   1     1848.74     1779.18     19.70 o
  -4   7   1      203.41      203.81      4.12 o
  -3   7   1      961.70      914.07      9.32 o
  -2   7   1     2184.49     2130.98     19.19 o
  -1   7   1     1567.94     1504.29     13.81 o
   0   7   1     4593.19     4622.47     39.09 o
   1   7   1    11383.78    11450.38     99.00 o
   2   7   1     5556.71     5419.35     48.40 o
   3   7   1      193.60      153.54      5.10 o
   4   7   1     1116.46     1090.66     12.08 o
   5   7   1     1633.97     1574.10     19.94 o
   6   7   1      616.97      638.08     12.78 o
   7   7   1      169.26      180.10     11.93 o
   8   7   1      244.04      242.89     14.45 o
  -8   8   1        3.64        9.93      8.92 o
  -7   8   1       68.10       65.32      6.47 o
  -6   8   1      181.25      188.43      7.31 o
  -5   8   1      348.98      331.61      7.72 o
  -4   8   1      151.14      163.67      3.82 o
  -3   8   1       12.39       10.40      1.61 o
  -2   8   1        4.98        1.01      1.34 o
  -1   8   1     5959.27     6066.84     66.69 o
   0   8   1     6966.47     7305.56     61.12 o
   1   8   1      125.11      128.17      2.83 o
   2   8   1      841.97      894.65     10.11 o
   3   8   1      438.01      443.80      6.03 o
   4   8   1      256.77      254.10      5.20 o
   5   8   1       55.74       68.72      4.16 o
   6   8   1      319.85      319.90      9.15 o
   7   8   1       43.91       50.86      6.21 o
   8   8   1      253.98      315.21     15.83 o
  -8   9   1      345.34      390.70     17.20 o
  -7   9   1       94.65       94.71      7.29 o
  -6   9   1       99.19      104.68      5.87 o
  -5   9   1      604.39      614.16     11.96 o
  -4   9   1     1122.72     1129.42     11.56 o
  -3   9   1      186.46      182.81      3.80 o
  -2   9   1     2336.82     2255.58     20.55 o
  -1   9   1     4175.71     3988.89     33.93 o
   0   9   1     3644.93     3675.71     29.50 o
   1   9   1     3463.95     3669.13     38.46 o
   2   9   1     2459.97     2359.15     22.81 o
   3   9   1     1432.57     1338.02     13.62 o
   4   9   1      653.97      615.73     10.24 o
   5   9   1     1169.94     1166.80     17.99 o
   6   9   1      280.84      312.83      9.21 o
   7   9   1      188.75      218.31      8.58 o
   8   9   1      346.07      339.64     16.63 o
  -8  10   1      114.96      129.40     16.39 o
  -7  10   1        4.64        1.08      3.80 o
  -6  10   1      129.25      123.46     11.62 o
  -5  10   1      308.35      300.08      8.39 o
  -4  10   1      155.35      154.27      4.89 o
  -3  10   1      923.15      891.89      9.56 o
  -2  10   1      314.78      319.26      5.10 o
  -1  10   1      383.42      446.76      9.63 o
   0  10   1     1829.79     1810.27     15.77 o
   1  10   1      353.22      343.70      4.89 o
   2  10   1      927.92     1000.00     11.44 o
   3  10   1       23.65       22.58      2.04 o
   4  10   1       22.23       29.35      3.47 o
   5  10   1      278.84      290.17      8.45 o
   6  10   1      321.58      331.76     10.40 o
   7  10   1        4.07        0.92      4.01 o
  -7  11   1       11.37        9.54      4.68 o
  -6  11   1      457.39      470.06     11.80 o
  -5  11   1      388.34      377.28      9.45 o
  -4  11   1      394.19      398.31      7.86 o
  -3  11   1     3293.91     3359.36     30.11 o
  -2  11   1      816.73      728.70      8.68 o
  -1  11   1     1914.08     1922.61     17.00 o
   0  11   1     1521.26     1496.58     14.37 o
   1  11   1     4084.33     3947.74     33.44 o
   2  11   1     7616.70     7670.66     68.33 o
   3  11   1       12.79        8.37      2.32 o
   4  11   1      869.78      820.82     16.03 o
   5  11   1     1851.67     1850.47     25.55 o
   6  11   1      448.38      448.72     11.22 o
   7  11   1      408.93      458.23     12.21 o
  -7  12   1        0.03        0.04      4.04 o
  -6  12   1      242.66      248.98      9.65 o
  -5  12   1       35.53       35.02      4.20 o
  -4  12   1       15.19       14.97      2.74 o
  -3  12   1      259.45      256.75      5.58 o
  -2  12   1       12.12        8.23      1.76 o
  -1  12   1      414.18      374.31      5.34 o
   0  12   1      277.65      284.08      4.62 o
   1  12   1       36.03       45.36      2.62 o
   2  12   1       25.40       34.22      2.40 o
   3  12   1       13.55       19.53      2.62 o
   4  12   1        3.20        1.16      3.25 o
   5  12   1        0.52        0.46      3.21 o
   6  12   1       23.64       12.73      5.13 o
   7  12   1        0.39        3.50      4.16 o
  -7  13   1      132.48      128.63     12.67 o
  -6  13   1      223.04      210.97      7.98 o
  -5  13   1      174.39      192.76      7.28 o
  -4  13   1      412.15      426.01      8.44 o
  -3  13   1     1023.96     1015.01     11.71 o
  -2  13   1     2570.89     2558.44     23.81 o
  -1  13   1     1045.74      977.58     10.22 o
   0  13   1      216.96      176.11      3.83 o
   1  13   1     1417.52     1443.09     14.20 o
   2  13   1     3702.93     3670.71     34.84 o
   3  13   1     1263.95     1220.25     21.14 o
   4  13   1      207.60      193.69      8.09 o
   5  13   1      735.21      725.02     13.99 o
   6  13   1      394.17      392.13     10.77 o
   7  13   1      346.22      353.62     13.42 o
  -7  14   1        5.97        7.59      5.11 o
  -6  14   1      288.80      278.59     10.74 o
  -5  14   1        4.67        4.33      3.87 o
  -4  14   1      138.53      140.07      5.90 o
  -3  14   1       36.01       34.36      3.02 o
  -2  14   1      272.29      257.97      5.21 o
  -1  14   1      106.74      133.52      3.82 o
   0  14   1       29.33       36.09      2.22 o
   1  14   1       14.59        9.95      1.80 o
   2  14   1      103.22      111.71      3.90 o
   3  14   1       17.31       22.70      3.18 o
   4  14   1      107.40      109.69      6.27 o
   5  14   1       68.32       69.45      5.39 o
   6  14   1      343.80      327.06     14.94 o
   7  14   1       19.33       13.70      4.82 o
  -7  15   1       15.18       19.12      5.73 o
  -6  15   1      126.27      146.69      8.54 o
  -5  15   1      562.25      534.19     14.02 o
  -4  15   1      482.26      488.20     12.96 o
  -3  15   1      336.86      364.13      9.76 o
  -2  15   1        6.29       10.25      2.60 o
  -1  15   1      597.12      602.97     14.24 o
   0  15   1      903.25      914.24     10.72 o
   1  15   1     2222.42     2076.05     21.25 o
   2  15   1     1227.16     1251.71     14.40 o
   3  15   1       21.30       20.34      3.23 o
   4  15   1      714.17      748.51     15.86 o
   5  15   1      860.18      865.52     15.97 o
   6  15   1       77.13       79.89      7.28 o
   7  15   1      109.86      116.74      8.49 o
  -7  16   1       62.80       85.63      8.04 o
  -6  16   1        0.16        6.88      4.87 o
  -5  16   1       90.61       88.31      7.96 o
  -4  16   1        1.03        0.84      3.63 o
  -3  16   1      111.82      110.84      6.07 o
  -2  16   1      268.60      302.30      7.91 o
  -1  16   1      125.92      134.28      4.96 o
   0  16   1      330.13      327.91      6.29 o
   1  16   1        5.76        5.88      2.53 o
   2  16   1       92.45       94.63      4.02 o
   3  16   1      450.63      447.80     13.62 o
   4  16   1        0.66       -1.66      4.71 o
   5  16   1       29.19       23.02      4.89 o
   6  16   1       63.07       53.99      6.35 o
  -6  17   1      248.04      271.71     11.46 o
  -5  17   1        1.94        5.56      8.17 o
  -4  17   1      545.89      568.78     22.40 o
  -3  17   1      375.60      350.93     10.05 o
  -2  17   1       85.25      106.01      5.16 o
  -1  17   1     1473.51     1406.78     20.15 o
   0  17   1      146.18      135.07      6.59 o
   1  17   1      158.40      170.49      6.34 o
   2  17   1      616.13      611.60     16.35 o
   3  17   1      686.91      655.48     26.61 o
   4  17   1     1052.67      980.93     23.61 o
   5  17   1      237.86      250.75     10.29 o
   6  17   1       76.77       74.03      7.24 o
  -6  18   1      122.35      112.77     11.81 o
  -5  18   1       30.63       25.07      5.41 o
  -4  18   1       39.39       32.58      5.15 o
  -3  18   1      269.81      238.71      8.63 o
  -2  18   1      388.45      388.67     19.96 o
  -1  18   1       37.06       36.57      5.51 o
   0  18   1      136.09      116.13     11.48 o
   1  18   1      478.85      436.87     11.47 o
   2  18   1        0.45       -3.15      3.78 o
   3  18   1      103.16       83.72     11.68 o
   4  18   1      218.86      239.48     18.17 o
   5  18   1       11.63       14.96      6.61 o
   6  18   1        9.68       23.04      7.56 o
  -6  19   1      188.87      201.84     10.58 o
  -5  19   1      138.06      158.96     12.53 o
  -4  19   1      439.38      433.88     16.63 o
  -3  19   1      319.99      313.23     12.70 o
  -2  19   1      137.99      128.90     13.79 o
  -1  19   1     1583.68     1524.64     31.54 o
   0  19   1      542.46      538.77     34.56 o
   1  19   1      529.89      515.15     12.96 o
   2  19   1      647.79      647.41     29.53 o
   3  19   1      154.86      143.10     14.28 o
   4  19   1     1139.70     1197.72     41.86 o
   5  19   1      334.21      349.63     15.95 o
   6  19   1      127.52      129.30     11.59 o
  -5  20   1        7.24        2.90      6.46 o
  -4  20   1        2.60       -5.45      5.45 o
  -3  20   1       99.98      105.79     12.66 o
  -2  20   1       37.70       39.04      9.73 o
  -1  20   1      153.15      156.71      9.73 o
   0  20   1      603.93      561.48     17.08 o
   1  20   1       17.07        9.12      4.80 o
   2  20   1      322.62      312.56     12.47 o
   3  20   1        7.93        1.30      7.46 o
   4  20   1      103.72      102.87     13.63 o
   5  20   1       57.81       49.87      8.72 o
  -5  21   1        1.33        1.72      6.46 o
  -4  21   1      237.92      251.55     13.54 o
  -3  21   1      298.98      371.55     22.07 o
  -2  21   1      157.07      166.93     16.06 o
  -1  21   1     1079.68     1020.39     25.01 o
   0  21   1      946.10      942.47     26.12 o
   1  21   1      986.47     1012.66     36.51 o
   2  21   1      457.77      468.90     24.01 o
   3  21   1      110.60      136.61     14.60 o
   4  21   1      433.44      408.54     24.01 o
   5  21   1      301.98      313.29     28.72 o
  -5  22   1       16.79       10.52      7.07 o
  -4  22   1       72.93       73.47      9.63 o
  -3  22   1       14.26        8.44      8.76 o
  -2  22   1        6.41        6.43      5.39 o
  -1  22   1      124.61      111.04     10.38 o
   0  22   1       46.05       50.91      7.07 o
   1  22   1       32.40       37.15      6.54 o
   2  22   1      149.67      151.86     14.60 o
   3  22   1        3.34        6.49      8.11 o
   4  22   1       38.85       29.53     10.38 o
   5  22   1        8.81       20.39      8.12 o
  -4  23   1       79.07       74.25     13.63 o
  -3  23   1       77.74       90.86     13.95 o
  -2  23   1       18.51       10.93      5.95 o
  -1  23   1      538.22      571.58     18.81 o
   0  23   1     1234.55     1244.54     29.60 o
   1  23   1       53.28       49.99      7.56 o
   2  23   1      191.68      199.89     16.87 o
   3  23   1      673.71      664.57     30.83 o
   4  23   1       76.09       73.34     13.30 o
  -4  24   1        1.84       -3.04      6.41 o
  -3  24   1        4.96        2.27      9.09 o
  -2  24   1       14.22        7.14      8.76 o
  -1  24   1        3.69        9.35      6.18 o
   0  24   1      121.19      117.73      9.63 o
   1  24   1       70.67       64.43      8.12 o
   2  24   1       20.95       25.31     10.38 o
   3  24   1       20.48       37.64     11.68 o
   4  24   1       84.97       86.64     14.28 o
  -3  25   1      335.91      346.15     17.52 o
  -2  25   1        7.67        7.46      9.41 o
  -1  25   1      124.50      128.21     11.84 o
   0  25   1      132.19      137.30     10.55 o
   1  25   1       46.00       44.84      8.02 o
   2  25   1      198.99      167.44     17.52 o
   3  25   1       14.45        0.97      8.44 o
  -2  26   1        1.39       -1.62      8.76 o
  -1  26   1      101.67      109.65     10.32 o
   0  26   1        2.52        4.25      6.41 o
   1  26   1       32.61       28.88     10.71 o
   2  26   1       13.27       10.71     10.71 o
  -1  27   1       38.79       43.43     13.95 o
   0  27   1       64.93       57.77      9.06 o
   1  27   1       24.85       11.36     10.38 o
  -8   0   2       30.10       19.79      9.73 o
  -7   0   2      876.26      914.76     34.72 o
  -6   0   2     1222.92     1166.09     25.52 o
  -5   0   2       37.34       56.63      3.88 o
  -4   0   2     2808.98     2943.44     35.40 o
  -3   0   2       75.93      109.04      3.75 o
  -2   0   2     2900.54     3037.29     34.48 o
  -1   0   2    12784.31    13259.07    148.75 o
   0   0   2     5218.35     5226.69     86.46 o
   1   0   2    16464.32    16658.27    239.77 o
   2   0   2     5214.05     4874.57     75.29 o
   3   0   2      410.29      337.92      5.30 o
   4   0   2      178.94      174.66      4.84 o
   5   0   2       76.54       68.84      4.26 o
   6   0   2     2201.17     2103.72     58.41 o
   7   0   2      501.83      530.88     26.61 o
   8   0   2       40.07       42.83     12.33 o
  -8   1   2        9.29       11.35      6.54 o
  -7   1   2        0.03       19.90      6.18 o
  -6   1   2       56.46       72.90      5.01 o
  -5   1   2      475.06      462.63      6.69 o
  -4   1   2      435.21      447.42      6.04 o
  -3   1   2      269.72      247.24      3.87 o
  -2   1   2      539.75      529.08      5.63 o
  -1   1   2     7904.70     8027.55     72.41 o
   0   1   2     2510.85     2627.58     31.98 o
   1   1   2     4704.87     4630.54     46.91 o
   2   1   2      956.85      946.70      8.26 o
   3   1   2      302.73      331.40      5.96 o
   4   1   2       66.01       67.71      2.11 o
   5   1   2      100.54      112.24      4.01 o
   6   1   2        0.16       -0.28      5.26 o
   7   1   2       37.93       56.20      8.37 o
   8   1   2       16.92       19.15      7.43 o
  -8   2   2      656.57      700.78     22.55 o
  -7   2   2      559.48      546.49     14.51 o
  -6   2   2        8.25        9.46      3.24 o
  -5   2   2      476.21      508.54      7.10 o
  -4   2   2        5.57       11.38      1.64 o
  -3   2   2     1014.49      933.04      9.29 o
  -2   2   2     3965.58     4023.48     29.88 o
  -1   2   2      178.15      189.34      2.45 o
   0   2   2    10125.40    10600.52    164.11 o
   1   2   2      251.38      259.05      5.67 o
   2   2   2       21.54       38.28      1.37 o
   3   2   2     6519.64     6360.05     48.89 o
   4   2   2     1637.38     1531.10     13.08 o
   5   2   2      116.95      150.74     20.15 o
   6   2   2      227.04      246.08     12.61 o
   7   2   2     1119.36     1108.52     28.34 o
   8   2   2      244.80      247.50     14.57 o
  -8   3   2       41.84       49.89      8.37 o
  -7   3   2       39.19       38.82      5.47 o
  -6   3   2        0.56        2.69      2.91 o
  -5   3   2      654.90      638.23      8.26 o
  -4   3   2     1053.64     1016.51     10.58 o
  -3   3   2       70.30      104.58      2.58 o
  -2   3   2     2725.37     2749.39     21.04 o
  -1   3   2      129.15      148.57      2.33 o
   0   3   2       79.44      100.44      2.07 o
   1   3   2      337.36      340.99      5.27 o
   2   3   2     4579.15     5023.46     54.66 o
   3   3   2       53.38       52.31      2.32 o
   4   3   2      414.84      408.70      5.22 o
   5   3   2      193.80      210.15      5.37 o
   6   3   2       25.72       16.55      8.60 o
   7   3   2      399.27      391.50     16.29 o
   8   3   2       25.82       12.29      7.23 o
  -8   4   2       33.82       40.98      7.91 o
  -7   4   2      249.28      266.37     13.14 o
  -6   4   2        5.38        8.62      3.08 o
  -5   4   2      424.98      441.19      8.86 o
  -4   4   2     2553.73     2558.07     20.95 o
  -3   4   2     4956.95     4896.04     36.78 o
  -2   4   2      439.60      470.18      5.09 o
  -1   4   2       48.27       70.79      1.69 o
   0   4   2    10649.30    11200.41     90.46 o
   1   4   2     2789.41     2883.75     24.42 o
   2   4   2     7423.45     7510.84     80.45 o
   3   4   2     2043.05     2076.68     20.47 o
   4   4   2      617.36      591.94      7.07 o
   5   4   2      260.06      244.22     10.07 o
   6   4   2     1557.47     1617.68     27.06 o
   7   4   2      517.57      580.36     19.73 o
   8   4   2       17.47       19.42      7.66 o
  -8   5   2      360.70      370.86     16.40 o
  -7   5   2       11.21       10.88      4.55 o
  -6   5   2       14.04        9.07      4.59 o
  -5   5   2     1773.11     1739.51     16.68 o
  -4   5   2      242.57      222.20      4.14 o
  -3   5   2        1.83        0.34      1.57 o
  -2   5   2     2557.23     2697.20     20.89 o
  -1   5   2     3706.30     3726.43     29.63 o
   0   5   2    13459.87    13832.50    121.16 o
   1   5   2      195.57      218.48      3.02 o
   2   5   2     1543.77     1699.29     18.01 o
   3   5   2      478.15      509.98      6.95 o
   4   5   2      432.28      428.90      6.32 o
   5   5   2      944.55      917.87     13.29 o
   6   5   2       16.68       17.37      3.83 o
   7   5   2       20.94       26.59      7.23 o
   8   5   2       57.25       55.84      9.18 o
  -8   6   2      187.15      218.82     13.28 o
  -7   6   2      235.65      276.96     10.53 o
  -6   6   2        2.10       -0.64      3.66 o
  -5   6   2       41.45       48.14      3.36 o
  -4   6   2      698.67      661.94      7.55 o
  -3   6   2     2999.22     3005.89     23.69 o
  -2   6   2     1058.81     1017.23      9.20 o
  -1   6   2       13.27        9.15      1.29 o
   0   6   2     1665.62     1814.56     17.68 o
   1   6   2     2281.11     2205.96     17.76 o
   2   6   2     4934.08     5132.37     49.73 o
   3   6   2     2986.56     3156.90     29.91 o
   4   6   2     1711.38     1601.92     17.79 o
   5   6   2      350.49      369.75      7.98 o
   6   6   2      844.55      803.24     14.50 o
   7   6   2      501.43      531.21     19.04 o
   8   6   2       88.82      116.82     11.36 o
  -8   7   2      171.96      195.52     12.72 o
  -7   7   2       10.44       13.36      4.78 o
  -6   7   2       30.91       36.08      5.52 o
  -5   7   2        2.30        0.47      2.48 o
  -4   7   2      312.97      331.95      5.39 o
  -3   7   2     2363.76     2476.19     20.11 o
  -2   7   2      537.69      567.03      6.11 o
  -1   7   2     2952.91     2911.46     25.74 o
   0   7   2     5631.14     5926.56     53.36 o
   1   7   2     6073.93     6200.72     45.10 o
   2   7   2      810.08      780.62      8.05 o
   3   7   2     1954.27     2113.35     21.21 o
   4   7   2      198.68      206.10      5.30 o
   5   7   2      280.90      269.84      7.00 o
   6   7   2       41.77       46.21      4.56 o
   7   7   2       21.08       21.21      6.97 o
   8   7   2       10.01       27.10      8.03 o
  -8   8   2       78.13       77.63      9.52 o
  -7   8   2      132.36      154.29      8.49 o
  -6   8   2       14.21       10.98      3.59 o
  -5   8   2      897.18      878.00     15.60 o
  -4   8   2       55.76       42.19      2.46 o
  -3   8   2       18.88       38.15      2.14 o
  -2   8   2     3076.88     3128.30     25.54 o
  -1   8   2      174.11      135.99      3.48 o
   0   8   2     1306.57     1163.94     12.55 o
   1   8   2     6320.71     6484.41     47.23 o
   2   8   2     3364.86     3353.60     29.16 o
   3   8   2     3235.24     3361.31     32.00 o
   4   8   2      638.14      620.08     13.68 o
   5   8   2      416.65      404.74      8.67 o
   6   8   2      461.17      485.39     11.21 o
   7   8   2      993.50      966.31     26.38 o
   8   8   2     1307.52     1377.29     59.55 o
  -8   9   2        5.45        4.66      6.41 o
  -7   9   2      111.39       99.56      8.20 o
  -6   9   2       25.40       20.03      4.09 o
  -5   9   2      616.12      598.47     10.46 o
  -4   9   2      473.39      492.12     16.11 o
  -3   9   2      297.75      316.47      5.07 o
  -2   9   2      460.97      509.57      6.19 o
  -1   9   2      437.40      483.97      7.83 o
   0   9   2       21.19       11.66      1.64 o
   1   9   2     1592.07     1734.43     14.19 o
   2   9   2       78.88       91.13      3.65 o
   3   9   2        0.05        1.90      1.69 o
   4   9   2        8.78       12.83      3.14 o
   5   9   2      415.97      426.23      9.92 o
   6   9   2      183.32      196.19     14.00 o
   7   9   2      366.49      377.24     16.40 o
  -8  10   2       77.04       78.42      7.65 o
  -7  10   2       59.89       58.02      6.32 o
  -6  10   2      213.78      223.58      8.18 o
  -5  10   2      145.32      136.86      6.03 o
  -4  10   2       19.99       17.81      2.22 o
  -3  10   2      440.30      423.03      6.06 o
  -2  10   2     2205.61     2018.90     18.92 o
  -1  10   2      383.59      337.73      5.77 o
   0  10   2     1352.64     1360.82     13.71 o
   1  10   2     7205.27     7074.51     54.42 o
   2  10   2     1002.47      967.69     11.02 o
   3  10   2      203.14      224.05      9.05 o
   4  10   2      584.11      587.67     11.64 o
   5  10   2     1701.85     1692.34     23.84 o
   6  10   2     1841.59     1763.41     25.58 o
   7  10   2      175.78      176.55     12.26 o
  -7  11   2       74.81       74.09      5.90 o
  -6  11   2       56.57       57.45      5.11 o
  -5  11   2        1.05        1.08      2.91 o
  -4  11   2        8.49       12.33      2.56 o
  -3  11   2      197.78      201.13      4.31 o
  -2  11   2     1277.75     1260.27     13.11 o
  -1  11   2      357.09      379.88      6.36 o
   0  11   2      462.77      521.06      6.77 o
   1  11   2     1230.87     1294.25     11.99 o
   2  11   2      107.80      103.45      3.56 o
   3  11   2       56.80       57.99      2.30 o
   4  11   2      245.26      235.87      8.59 o
   5  11   2        7.11        7.18      3.50 o
   6  11   2      369.38      384.38     10.44 o
   7  11   2       46.74       48.41      7.25 o
  -7  12   2      144.65      146.13      7.58 o
  -6  12   2        2.51        0.23      3.40 o
  -5  12   2      329.72      328.64      9.00 o
  -4  12   2      295.07      301.27      6.99 o
  -3  12   2      463.60      447.40      6.54 o
  -2  12   2      991.27     1033.24     12.27 o
  -1  12   2     1855.94     1733.62     18.69 o
   0  12   2      829.29      789.33      9.38 o
   1  12   2     1053.98     1035.41     10.76 o
   2  12   2     2250.51     2160.40     21.37 o
   3  12   2      422.54      437.52      7.91 o
   4  12   2      428.59      405.48     11.01 o
   5  12   2     1350.44     1308.09     20.24 o
   6  12   2      337.32      344.76     10.03 o
   7  12   2      572.16      605.69     14.13 o
  -7  13   2        8.37       12.61      5.18 o
  -6  13   2      159.39      181.34      8.91 o
  -5  13   2        9.49        2.43      3.32 o
  -4  13   2       81.13       81.79      4.90 o
  -3  13   2       20.61       32.71      2.54 o
  -2  13   2       11.32       11.79      4.86 o
  -1  13   2        0.18       -0.18      1.70 o
   0  13   2       34.50       35.05      2.45 o
   1  13   2     1208.99     1103.38     10.95 o
   2  13   2      107.95      104.58      3.42 o
   3  13   2      116.09      123.18      6.85 o
   4  13   2       79.02       69.85      5.54 o
   5  13   2      139.47      148.34      7.59 o
   6  13   2        0.15       -1.82      3.81 o
   7  13   2        0.01        1.77      4.40 o
  -7  14   2       19.07       25.39      5.91 o
  -6  14   2      945.99      956.71     20.94 o
  -5  14   2       50.89       52.62      5.48 o
  -4  14   2       14.57       23.68      3.57 o
  -3  14   2     1267.04     1288.69     15.57 o
  -2  14   2     1388.18     1347.38     16.06 o
  -1  14   2      396.10      367.39      6.41 o
   0  14   2       76.89       78.83      3.45 o
   1  14   2     2512.45     2438.57     22.14 o
   2  14   2     2280.26     2221.95     22.39 o
   3  14   2      480.31      491.85     11.63 o
   4  14   2      723.22      729.35     15.51 o
   5  14   2      654.00      657.70     13.61 o
   6  14   2      497.64      516.54     12.91 o
   7  14   2      169.33      191.45      8.75 o
  -7  15   2       46.59       44.07      6.73 o
  -6  15   2       85.03       97.95     10.93 o
  -5  15   2       72.13       66.54      6.22 o
  -4  15   2       53.73       51.54      4.48 o
  -3  15   2       12.05       17.41      3.19 o
  -2  15   2        1.54        1.45      2.21 o
  -1  15   2       72.67       81.80      3.66 o
   0  15   2      685.97      686.34      9.49 o
   1  15   2       80.69       72.13      3.33 o
   2  15   2       38.92       35.76      2.64 o
   3  15   2      115.70      127.96      6.30 o
   4  15   2       11.78        6.62      5.86 o
   5  15   2       85.74       97.00      6.10 o
   6  15   2      157.67      163.84      7.85 o
   7  15   2        7.92        4.22      9.09 o
  -7  16   2       29.21       48.82      6.96 o
  -6  16   2       18.78       25.65      5.52 o
  -5  16   2      715.59      696.54     17.09 o
  -4  16   2      635.23      619.40     14.98 o
  -3  16   2      601.81      621.40     12.03 o
  -2  16   2       32.98       34.40      4.32 o
  -1  16   2      591.72      582.07     10.15 o
   0  16   2     1634.63     1575.41     28.13 o
   1  16   2      148.10      147.42      4.97 o
   2  16   2     2396.76     2441.28     34.67 o
   3  16   2      571.31      570.93     12.97 o
   4  16   2      525.16      503.13     12.98 o
   5  16   2     1491.89     1474.40     42.25 o
   6  16   2        6.74        3.19      4.73 o
  -6  17   2        8.25        6.35      5.09 o
  -5  17   2       11.34       10.38      4.72 o
  -4  17   2        4.13       10.13      3.98 o
  -3  17   2      319.46      314.19      8.54 o
  -2  17   2      151.20      157.24      5.75 o
  -1  17   2        3.86        5.64      2.72 o
   0  17   2      121.38      140.63      4.79 o
   1  17   2       55.68       48.17      3.21 o
   2  17   2        5.98        3.11      3.56 o
   3  17   2      227.66      224.23     15.58 o
   4  17   2      409.01      404.32     21.74 o
   5  17   2      115.25      131.76      7.85 o
   6  17   2       16.66       27.75      6.39 o
  -6  18   2      250.36      256.75     11.50 o
  -5  18   2       39.55       40.08      5.76 o
  -4  18   2      259.82      248.75      9.64 o
  -3  18   2      792.13      753.30     16.96 o
  -2  18   2      110.48      110.53      7.14 o
  -1  18   2      418.67      392.27     10.31 o
   0  18   2      531.17      517.59     12.77 o
   1  18   2      129.69      164.38      6.51 o
   2  18   2      351.41      333.00     12.06 o
   3  18   2     1014.13      965.38     34.72 o
   4  18   2      283.59      314.76     20.12 o
   5  18   2      156.33      126.35     10.21 o
   6  18   2      467.36      496.78     30.18 o
  -6  19   2        2.18       -4.87      4.87 o
  -5  19   2       12.48       14.86      5.15 o
  -4  19   2       18.16       19.79      4.78 o
  -3  19   2       73.94       80.93      5.37 o
  -2  19   2       38.72       24.67      5.85 o
  -1  19   2        0.01        1.64      4.47 o
   0  19   2      277.86      256.15     15.41 o
   1  19   2       74.05       77.12      5.65 o
   2  19   2      960.37      902.43     33.10 o
   3  19   2        9.61        5.52      7.46 o
   4  19   2       97.87       89.56     12.33 o
   5  19   2       22.76       15.56      6.77 o
  -5  20   2       86.80      118.57     10.90 o
  -4  20   2       61.12       59.50      8.12 o
  -3  20   2      519.34      494.85     25.31 o
  -2  20   2        6.00        8.44      5.28 o
  -1  20   2        2.88        1.30      4.43 o
   0  20   2      800.10      786.60     20.65 o
   1  20   2      518.39      525.06     34.88 o
   2  20   2      593.61      587.34     26.61 o
   3  20   2       48.05       42.83     10.38 o
   4  20   2        2.72        5.52      7.79 o
   5  20   2      804.66      824.39     25.35 o
  -5  21   2        0.79        4.68      8.27 o
  -4  21   2       12.37       13.25      6.51 o
  -3  21   2       29.04       26.09      7.11 o
  -2  21   2        0.48       -2.60      4.82 o
  -1  21   2       68.88       49.32      6.88 o
   0  21   2        0.41        1.44      4.80 o
   1  21   2       65.86       80.90      7.66 o
   2  21   2      102.21       89.24     12.01 o
   3  21   2      145.38      137.59     14.93 o
   4  21   2        9.91       14.60      9.41 o
   5  21   2       24.66       32.80      8.25 o
  -5  22   2        1.94       13.66      7.53 o
  -4  22   2      159.77      190.70     28.39 o
  -3  22   2      109.86      128.25     10.44 o
  -2  22   2       46.27       36.86      7.00 o
  -1  22   2      127.60      134.30     11.84 o
   0  22   2      871.90      889.39     33.42 o
   1  22   2       81.48       86.01     10.55 o
   2  22   2      164.24      181.07     15.90 o
   3  22   2      580.73      593.18     28.56 o
   4  22   2       10.58       14.60     10.06 o
  -4  23   2        8.71       -5.76      6.08 o
  -3  23   2       11.54        3.93      8.27 o
  -2  23   2       63.12       41.55      7.23 o
  -1  23   2       16.03       15.23      6.08 o
   0  23   2        0.69       10.55      5.97 o
   1  23   2      119.13       95.14      8.68 o
   2  23   2        2.91        6.81      7.79 o
   3  23   2      197.37      257.33     20.44 o
   4  23   2        1.53       -2.60      9.09 o
  -4  24   2      100.67      108.42     11.24 o
  -3  24   2       77.46      107.34     10.44 o
  -2  24   2       43.92       44.36      7.91 o
  -1  24   2      387.17      385.85     20.61 o
   0  24   2       42.97       48.20      7.66 o
   1  24   2      142.36      159.98     15.58 o
   2  24   2      261.09      287.50     20.12 o
   3  24   2       20.71       24.99     10.38 o
  -3  25   2       75.11       82.33     10.10 o
  -2  25   2       19.19       11.48      6.77 o
  -1  25   2       31.64       35.31     11.03 o
   0  25   2        0.34       -4.66      9.09 o
   1  25   2        0.27       22.07     10.06 o
   2  25   2       10.84        6.17      9.41 o
   3  25   2        2.42       -1.62      9.41 o
  -2  26   2       83.10       83.67     10.32 o
  -1  26   2        5.34       -0.32      6.42 o
   0  26   2      558.89      603.56     23.36 o
   1  26   2       41.01       40.24     11.36 o
   2  26   2       42.12       41.86     11.68 o
  -1  27   2       32.77       40.36     10.55 o
   0  27   2        7.17        9.33      7.00 o
  -8   1   3      245.67      239.41     13.53 o
  -7   1   3     1586.34     1663.35     38.39 o
  -6   1   3      400.34      404.50     12.64 o
  -5   1   3       40.45       42.33      2.57 o
  -4   1   3      304.72      253.56      4.54 o
  -3   1   3      201.52      153.92      3.24 o
  -2   1   3     1954.25     2004.62     16.96 o
  -1   1   3     6186.22     6479.49     51.40 o
   0   1   3     1084.40     1142.30      9.11 o
   1   1   3     1197.15     1236.05     13.50 o
   2   1   3     3397.39     3318.53     26.39 o
   3   1   3     5778.05     6108.36     42.14 o
   4   1   3      941.91      906.16      8.62 o
   5   1   3       11.54        7.73      3.84 o
   6   1   3     1151.20     1070.01     26.39 o
   7   1   3      869.10      868.40     30.99 o
   8   1   3      583.43      581.85     21.34 o
  -8   2   3       66.13       64.33      8.95 o
  -7   2   3        1.12       19.16      4.98 o
  -6   2   3       21.66       23.68      3.56 o
  -5   2   3      196.11      195.52      5.07 o
  -4   2   3        9.32        8.45      1.70 o
  -3   2   3       84.59      101.87      2.78 o
  -2   2   3      100.92      110.17      2.52 o
  -1   2   3     1112.73     1220.16     10.65 o
   0   2   3      607.46      595.07      9.65 o
   1   2   3        4.37       10.78      0.98 o
   2   2   3       10.58        5.02      1.67 o
   3   2   3     1785.25     1944.50     17.55 o
   4   2   3       38.65       48.50      1.87 o
   5   2   3        0.91       -1.33      2.06 o
   6   2   3        1.56       -1.09      5.36 o
   7   2   3      259.12      298.15     17.36 o
   8   2   3        3.59       18.98      7.68 o
  -8   3   3      351.47      341.71     15.71 o
  -7   3   3      231.22      257.15     15.87 o
  -6   3   3       64.14       75.17      4.73 o
  -5   3   3      988.92      941.52     11.44 o
  -4   3   3      329.77      275.29      5.09 o
  -3   3   3      847.37      729.70      8.03 o
  -2   3   3     2749.92     2789.09     22.96 o
  -1   3   3      250.36      231.49      4.30 o
   0   3   3     7553.59     7555.05     57.08 o
   1   3   3      634.80      698.20      6.07 o
   2   3   3      235.51      154.86      4.02 o
   3   3   3     5317.80     5583.85     54.14 o
   4   3   3     1108.74     1082.65      9.85 o
   5   3   3      628.82      639.54     14.24 o
   6   3   3      342.55      371.68     15.14 o
   7   3   3      819.07      825.73     24.09 o
   8   3   3      385.30      439.29     38.78 o
  -8   4   3        7.75        5.26      6.28 o
  -7   4   3       29.69       40.66      5.68 o
  -6   4   3      594.76      596.67     12.20 o
  -5   4   3     1000.78      963.69     11.70 o
  -4   4   3       18.42       29.34      2.71 o
  -3   4   3     5247.51     5741.96     42.87 o
  -2   4   3      148.89      148.66      2.84 o
  -1   4   3     1004.22     1020.76     10.03 o
   0   4   3      269.90      299.29      3.98 o
   1   4   3      766.29      784.32      6.88 o
   2   4   3       40.12       63.37      3.05 o
   3   4   3      194.72      210.71      5.88 o
   4   4   3      112.52       99.11      3.98 o
   5   4   3       29.53       28.56      3.01 o
   6   4   3        4.44        6.12      5.91 o
   7   4   3       65.41       75.16      9.17 o
   8   4   3       81.39      105.42     12.82 o
  -8   5   3       21.01        5.55      6.18 o
  -7   5   3      590.77      628.36     17.18 o
  -6   5   3      231.63      219.05      7.78 o
  -5   5   3       47.94       47.02      2.97 o
  -4   5   3     2204.68     2157.76     18.40 o
  -3   5   3      699.24      583.35      6.59 o
  -2   5   3      786.29      688.77      6.91 o
  -1   5   3      134.85      129.67      2.76 o
   0   5   3       84.16      107.55      2.44 o
   1   5   3     4622.39     4832.85     33.41 o
   2   5   3       93.67       57.87      2.78 o
   3   5   3      129.34      118.72      4.62 o
   4   5   3     1660.90     1644.93     18.02 o
   5   5   3      822.50      810.20     12.35 o
   6   5   3     1492.38     1433.91     32.12 o
   7   5   3        3.23       -2.06      6.05 o
   8   5   3        2.97        0.09      8.44 o
  -8   6   3        2.98       -5.34      5.49 o
  -7   6   3        4.83        8.92      4.93 o
  -6   6   3      200.36      199.09      7.49 o
  -5   6   3      933.90      924.66     11.52 o
  -4   6   3      252.11      289.88      4.90 o
  -3   6   3       76.97       77.41      2.50 o
  -2   6   3     2302.99     2371.84     20.15 o
  -1   6   3      924.60      979.40      9.47 o
   0   6   3     7026.55     7214.93     59.28 o
   1   6   3     1940.49     2059.82     15.13 o
   2   6   3        2.69       -1.03      1.93 o
   3   6   3       47.37       39.76      3.33 o
   4   6   3      976.11      937.09     13.53 o
   5   6   3       68.72       72.89      4.10 o
   6   6   3      981.42      959.81     29.36 o
   7   6   3       24.85       30.78     17.36 o
   8   6   3       12.55       31.84     12.01 o
  -8   7   3      123.85      151.95      9.26 o
  -7   7   3       97.27       96.99      7.20 o
  -6   7   3      631.78      631.68     15.78 o
  -5   7   3     1549.15     1521.14     17.79 o
  -4   7   3       13.00        8.21      1.78 o
  -3   7   3      197.31      235.73      4.11 o
  -2   7   3      889.52      848.53      8.26 o
  -1   7   3     1187.18     1073.43     10.35 o
   0   7   3       56.73       45.68      1.92 o
   1   7   3      377.87      430.00      5.04 o
   2   7   3     1037.07      897.97     10.97 o
   3   7   3     2882.39     2864.32     34.43 o
   4   7   3      767.67      761.72     12.00 o
   5   7   3      224.10      211.37      6.26 o
   6   7   3       81.01       74.73      5.13 o
   7   7   3      331.33      306.96     15.14 o
   8   7   3      708.27      743.22     24.44 o
  -8   8   3       10.68       20.30      6.32 o
  -7   8   3        2.74        3.34      4.99 o
  -6   8   3     1691.50     1666.36     28.15 o
  -5   8   3      805.94      800.04     12.47 o
  -4   8   3      454.80      442.46      6.53 o
  -3   8   3      491.44      505.22      6.29 o
  -2   8   3       70.23       68.51      2.22 o
  -1   8   3      366.76      400.14      5.35 o
   0   8   3     3399.52     3658.33     34.32 o
   1   8   3        2.67        4.02      1.11 o
   2   8   3      148.56      138.79      2.62 o
   3   8   3      728.37      831.09     13.40 o
   4   8   3      301.75      281.65      7.80 o
   5   8   3      340.03      308.21      7.63 o
   6   8   3      624.04      595.45     12.55 o
   7   8   3       46.23       52.57      8.58 o
  -8   9   3       54.21       71.53      7.40 o
  -7   9   3      247.59      230.74     10.11 o
  -6   9   3     1951.50     1958.79     27.45 o
  -5   9   3      154.20      143.27      5.48 o
  -4   9   3      581.96      577.73      7.74 o
  -3   9   3     1206.43     1116.59     10.89 o
  -2   9   3      420.50      408.41      5.21 o
  -1   9   3     1805.33     1717.23     15.62 o
   0   9   3       78.71       90.05      3.56 o
   1   9   3      100.42       93.26      2.29 o
   2   9   3     1299.66     1146.83     11.39 o
   3   9   3        4.24        2.22      2.61 o
   4   9   3     1459.49     1463.76     21.14 o
   5   9   3      113.84      111.90      6.50 o
   6   9   3       15.86       21.07      4.18 o
   7   9   3      622.06      662.51     21.78 o
  -8  10   3        2.03        7.13      5.29 o
  -7  10   3      285.09      242.00     10.33 o
  -6  10   3        5.99       12.25      3.81 o
  -5  10   3      734.87      711.81     11.79 o
  -4  10   3       95.97      101.84      3.46 o
  -3  10   3        1.42        0.94      1.57 o
  -2  10   3      960.36      901.66     10.08 o
  -1  10   3        6.22       -0.36      1.62 o
   0  10   3      439.32      457.96      6.86 o
   1  10   3     1965.95     2138.10     20.64 o
   2  10   3       23.21       37.67      1.84 o
   3  10   3       39.52       34.14      4.02 o
   4  10   3      365.72      355.45      9.03 o
   5  10   3      732.83      738.52     13.78 o
   6  10   3      179.24      171.67      7.44 o
   7  10   3      212.47      214.82     13.41 o
  -7  11   3       31.03       32.66      5.78 o
  -6  11   3        3.06        4.34      3.66 o
  -5  11   3       18.49       19.52      3.36 o
  -4  11   3       85.73       92.34      3.91 o
  -3  11   3       84.76       66.98      3.13 o
  -2  11   3     1612.28     1494.46     14.03 o
  -1  11   3      374.98      352.83      6.24 o
   0  11   3      281.93      299.99      5.67 o
   1  11   3      195.29      164.75      3.32 o
   2  11   3     1684.18     1641.02     15.81 o
   3  11   3       43.74       47.17      4.30 o
   4  11   3        4.98        8.63      7.60 o
   5  11   3      870.91      805.74     14.78 o
   6  11   3      353.65      356.36     10.28 o
   7  11   3      334.10      371.70     16.84 o
  -7  12   3       47.81       57.49     18.66 o
  -6  12   3       25.24       23.87      7.16 o
  -5  12   3      502.23      478.41     12.19 o
  -4  12   3        3.46        4.22      2.46 o
  -3  12   3        2.82        5.54      1.85 o
  -2  12   3      332.37      329.63      5.93 o
  -1  12   3      244.56      224.68      5.15 o
   0  12   3     6157.93     6262.75     71.48 o
   1  12   3       39.97       43.69      2.23 o
   2  12   3        0.17        0.48      1.50 o
   3  12   3      112.89      123.23      6.41 o
   4  12   3      226.19      221.12      8.62 o
   5  12   3      248.74      236.41      8.22 o
   6  12   3       75.78       59.38      5.42 o
   7  12   3       15.22        7.02      6.93 o
  -7  13   3       61.50       71.08     10.87 o
  -6  13   3      141.77      156.77      8.49 o
  -5  13   3        9.10        8.40      4.17 o
  -4  13   3        7.38        4.65      3.00 o
  -3  13   3      854.18      877.73     11.95 o
  -2  13   3      233.12      229.72      5.24 o
  -1  13   3        6.35       11.23      2.15 o
   0  13   3      130.90      109.34      3.60 o
   1  13   3     1088.64     1066.73     11.17 o
   2  13   3      494.28      521.13      7.40 o
   3  13   3       47.22       56.25     10.43 o
   4  13   3      536.11      533.75     13.03 o
   5  13   3      318.49      309.75     11.29 o
   6  13   3      238.71      229.76      8.78 o
   7  13   3      448.36      448.39     37.64 o
  -7  14   3        0.99        4.63      4.96 o
  -6  14   3        1.85        4.37      4.54 o
  -5  14   3       37.17       33.03      5.11 o
  -4  14   3      287.14      280.28      8.16 o
  -3  14   3       57.51       66.93      3.69 o
  -2  14   3       52.94       61.22      3.20 o
  -1  14   3      955.10      919.14     14.42 o
   0  14   3      559.87      591.25      8.42 o
   1  14   3       90.41       88.88      3.40 o
   2  14   3      425.71      433.63      6.84 o
   3  14   3      274.91      238.51      8.14 o
   4  14   3       90.15       87.16      6.07 o
   5  14   3       51.57       46.05      5.70 o
   6  14   3        0.17        1.47      3.98 o
   7  14   3       27.92       20.56      5.15 o
  -7  15   3        9.78       12.47      5.67 o
  -6  15   3      130.43      127.99      8.36 o
  -5  15   3      308.60      310.71     10.91 o
  -4  15   3      236.67      236.03      7.73 o
  -3  15   3      568.65      548.86      9.57 o
  -2  15   3      220.30      242.51      5.70 o
  -1  15   3      483.50      492.81      8.50 o
   0  15   3       63.40       59.56      2.94 o
   1  15   3     1420.88     1394.67     15.80 o
   2  15   3     1431.26     1419.74     22.52 o
   3  15   3      508.68      529.38     12.32 o
   4  15   3       12.21       11.44      4.42 o
   5  15   3      320.77      335.42     11.55 o
   6  15   3      280.15      271.66      9.68 o
  -7  16   3        4.60        2.87      5.56 o
  -6  16   3        0.84        2.97      4.57 o
  -5  16   3      169.13      181.88      8.85 o
  -4  16   3        2.71        1.20      3.17 o
  -3  16   3      283.35      300.88      8.26 o
  -2  16   3       52.90       71.06     11.65 o
  -1  16   3      472.49      492.17      9.27 o
   0  16   3      478.50      431.56      7.48 o
   1  16   3      205.82      193.44      5.18 o
   2  16   3      232.64      228.92      9.21 o
   3  16   3      387.07      385.16     14.11 o
   4  16   3        0.43       -4.74      4.74 o
   5  16   3        1.48       -5.12      5.12 o
   6  16   3       15.02       18.66      4.84 o
  -6  17   3       15.02       20.68      5.51 o
  -5  17   3      261.21      236.14     10.15 o
  -4  17   3      144.17      144.15      6.75 o
  -3  17   3       86.63       93.47      6.04 o
  -2  17   3      412.23      408.17      9.59 o
  -1  17   3      785.70      789.08     12.59 o
   0  17   3       90.69      102.48      4.24 o
   1  17   3       56.34       58.84      4.73 o
   2  17   3      418.77      391.34     13.62 o
   3  17   3     1216.65     1191.83     26.80 o
   4  17   3      432.57      465.15     16.63 o
   5  17   3      138.86      160.30     15.25 o
   6  17   3       94.19       95.16      9.86 o
  -6  18   3      178.09      176.00      9.90 o
  -5  18   3       14.31       20.20      6.83 o
  -4  18   3       58.25       57.34      8.36 o
  -3  18   3      134.01      116.35     12.74 o
  -2  18   3        3.48        8.75      3.75 o
  -1  18   3      223.08      199.48     13.36 o
   0  18   3      325.14      310.30      7.20 o
   1  18   3       51.95       56.59      4.40 o
   2  18   3      558.54      528.61     24.01 o
   3  18   3      243.05      266.41     17.52 o
   4  18   3       59.72       73.99     11.36 o
   5  18   3        9.19        5.19      8.11 o
   6  18   3        3.14        8.63      6.97 o
  -6  19   3      237.73      260.06     11.93 o
  -5  19   3       33.96       28.24      5.63 o
  -4  19   3       85.41       95.13      7.05 o
  -3  19   3     1006.05      986.27     17.12 o
  -2  19   3      428.58      428.78     10.20 o
  -1  19   3      140.48      132.86      8.83 o
   0  19   3      194.51      180.78     11.63 o
   1  19   3      265.87      264.69     22.39 o
   2  19   3      166.43      155.43     13.63 o
   3  19   3      397.73      441.64     23.36 o
   4  19   3      215.35      245.32     18.82 o
   5  19   3       53.49       44.13     11.68 o
  -5  20   3       20.12       19.45      5.75 o
  -4  20   3        0.98       -0.34      4.30 o
  -3  20   3       28.92       26.52      5.36 o
  -2  20   3       17.54       14.06      4.80 o
  -1  20   3       42.27       39.25      6.49 o
   0  20   3       13.11       20.77      5.28 o
   1  20   3      189.04      211.99     10.65 o
   2  20   3       23.11       21.09      8.44 o
   3  20   3      615.10      624.98     28.56 o
   4  20   3       13.72       21.09      9.73 o
   5  20   3      106.28       90.86     14.60 o
  -5  21   3      213.35      219.36     23.04 o
  -4  21   3      194.77      197.40     15.25 o
  -3  21   3       80.25       85.62      7.14 o
  -2  21   3      191.75      186.05      8.92 o
  -1  21   3      287.55      259.36     12.27 o
   0  21   3      775.09      760.19     20.76 o
   1  21   3      186.34      199.65     10.72 o
   2  21   3      370.06      357.60     20.77 o
   3  21   3      174.52      164.52     15.58 o
   4  21   3        4.66       -4.22      8.76 o
   5  21   3      214.71      251.49     21.09 o
  -5  22   3       51.83       68.46      9.98 o
  -4  22   3        6.25       -5.51      5.51 o
  -3  22   3       13.13        7.46      4.86 o
  -2  22   3      183.63      182.77      9.04 o
  -1  22   3        0.22        0.47      5.16 o
   0  22   3        1.67        6.24      5.26 o
   1  22   3        9.57       10.38      7.79 o
   2  22   3       87.39       77.23     12.01 o
   3  22   3       47.76       54.52     12.01 o
   4  22   3        0.50        2.27      9.09 o
  -4  23   3      472.85      516.31     20.42 o
  -3  23   3      306.78      288.24     27.42 o
  -2  23   3        6.46        1.66      4.66 o
  -1  23   3      187.06      203.46     11.93 o
   0  23   3      325.41      335.12     14.22 o
   1  23   3      334.73      355.32     22.07 o
   2  23   3      277.50      306.97     20.77 o
   3  23   3      407.91      425.42     24.66 o
   4  23   3       47.20       45.11     12.01 o
  -4  24   3      177.93      197.61     13.42 o
  -3  24   3       32.34       48.04      8.83 o
  -2  24   3       60.99       49.14      6.62 o
  -1  24   3        1.70        1.36      5.49 o
   0  24   3       20.84       30.89      6.87 o
   1  24   3      271.23      257.33     19.47 o
   2  24   3       70.72       81.12     13.63 o
   3  24   3        7.77        6.49      9.09 o
  -3  25   3      149.58      150.10     12.27 o
  -2  25   3      475.73      508.61     22.84 o
  -1  25   3       22.67       13.50      6.77 o
   0  25   3       18.46       18.02      9.41 o
   1  25   3      357.91      318.66     21.42 o
   2  25   3      175.29      192.75     18.82 o
   3  25   3      239.40      277.12     22.39 o
  -2  26   3        2.16        4.05      5.60 o
  -1  26   3       90.42       77.11      7.73 o
   0  26   3       23.40       35.77      7.91 o
   1  26   3       89.24      111.30     15.58 o
   2  26   3      474.16      550.35     29.85 o
  -8   0   4       97.28       81.77     13.30 o
  -7   0   4     1220.41     1238.60     28.78 o
  -6   0   4        6.05       12.75     10.53 o
  -5   0   4      658.04      643.56     12.04 o
  -4   0   4     2233.73     2078.28     26.85 o
  -3   0   4     2354.55     2953.22     35.17 o
  -2   0   4        4.56       19.54      2.56 o
  -1   0   4       91.55      102.83      3.79 o
   0   0   4      401.04      391.26      8.15 o
   1   0   4       49.16       39.80      2.34 o
   2   0   4      615.28      705.05      9.86 o
   3   0   4     1402.17     1201.44     18.08 o
   4   0   4       65.92       71.90      2.92 o
   5   0   4      513.27      510.43     24.01 o
   6   0   4      743.14      750.56     30.83 o
   7   0   4      447.17      388.42     23.69 o
   8   0   4       34.35       31.15     12.33 o
  -8   1   4      234.74      248.85     30.50 o
  -7   1   4        4.56       15.16      4.40 o
  -6   1   4      537.25      532.78      9.51 o
  -5   1   4      382.27      418.50      6.68 o
  -4   1   4       30.58       33.04      2.23 o
  -3   1   4     1622.56     1870.51     16.78 o
  -2   1   4     2437.65     2706.01     22.47 o
  -1   1   4     3359.16     3640.62     33.44 o
   0   1   4      795.66      790.06      7.04 o
   1   1   4     1038.66     1077.34     10.24 o
   2   1   4      105.84      106.36      2.28 o
   3   1   4      125.64      128.82      3.29 o
   4   1   4       14.83       13.29      1.46 o
   5   1   4      229.52      225.97     12.17 o
   6   1   4       56.72       44.95      7.57 o
   7   1   4       29.06       24.17      7.45 o
   8   1   4       31.79       39.92      9.57 o
  -8   2   4        5.08       14.76     14.12 o
  -7   2   4      582.25      577.57     12.98 o
  -6   2   4     1642.07     1630.19     21.21 o
  -5   2   4       19.24       18.05      2.37 o
  -4   2   4      996.40      969.68     10.58 o
  -3   2   4     1067.36     1320.05     12.66 o
  -2   2   4      140.11      110.10      2.60 o
  -1   2   4    13346.61    13806.08    120.64 o
   0   2   4      113.16      167.29      3.29 o
   1   2   4      527.80      551.26      5.46 o
   2   2   4       75.19      135.14      3.43 o
   3   2   4       38.29       58.10      2.18 o
   4   2   4     1217.24     1319.99     12.55 o
   5   2   4      258.90      271.97     12.96 o
   6   2   4      392.11      371.31     24.18 o
   7   2   4      120.13      114.34     12.01 o
   8   2   4      108.92       99.20     23.20 o
  -8   3   4       82.00       87.95     11.36 o
  -7   3   4       55.83       63.86      6.24 o
  -6   3   4      397.00      415.49     10.36 o
  -5   3   4     1102.88     1150.02     13.43 o
  -4   3   4      632.56      678.19      8.34 o
  -3   3   4     4091.24     4262.80     34.78 o
  -2   3   4      251.27      251.54      5.31 o
  -1   3   4      711.28      718.32      7.27 o
   0   3   4     2223.60     2348.17     17.93 o
   1   3   4      791.38      768.84      7.41 o
   2   3   4      502.37      561.58      6.95 o
   3   3   4        2.04        5.18      1.69 o
   4   3   4      161.73      188.21     11.54 o
   5   3   4        3.33        5.54      2.54 o
   6   3   4      161.00      156.66     10.78 o
   7   3   4       42.96       48.97      8.48 o
   8   3   4        0.68       -6.14      6.14 o
  -8   4   4      292.44      304.16     15.03 o
  -7   4   4      223.85      240.38      9.92 o
  -6   4   4       15.72       18.25      3.89 o
  -5   4   4      270.57      264.70      5.82 o
  -4   4   4     2611.32     2537.40     22.62 o
  -3   4   4     4014.53     3867.31     31.92 o
  -2   4   4      190.68      146.19      3.04 o
  -1   4   4      880.30      815.69      9.24 o
   0   4   4     1374.00     1415.41     14.21 o
   1   4   4        3.41        7.94      1.20 o
   2   4   4      291.76      246.26      4.29 o
   3   4   4     1966.75     1938.37     27.66 o
   4   4   4     2125.05     2029.55     26.15 o
   5   4   4       91.46      101.57      4.33 o
   6   4   4      433.71      401.01     19.79 o
   7   4   4      470.10      476.22     18.46 o
   8   4   4       11.54        2.81      7.56 o
  -8   5   4        2.25        4.38      5.05 o
  -7   5   4        4.46       10.42      4.66 o
  -6   5   4       76.46       66.25      5.11 o
  -5   5   4        9.67        8.04      2.39 o
  -4   5   4        2.52        1.75      1.78 o
  -3   5   4      140.42      122.42      3.34 o
  -2   5   4       71.02       81.69      2.27 o
  -1   5   4       49.13       51.36      1.77 o
   0   5   4       46.50       45.92      1.64 o
   1   5   4     4444.75     5055.40     37.21 o
   2   5   4       96.02      114.27      3.92 o
   3   5   4      631.09      705.54     22.60 o
   4   5   4      133.19      140.97      5.42 o
   5   5   4       86.26       77.73      4.01 o
   6   5   4      332.18      289.53     14.10 o
   7   5   4        0.01       -5.71      6.14 o
   8   5   4       10.26       13.68     15.90 o
  -8   6   4      100.20       99.09      8.04 o
  -7   6   4      437.89      472.40     13.71 o
  -6   6   4      319.67      326.54      9.30 o
  -5   6   4     1325.98     1295.90     14.83 o
  -4   6   4     1853.36     1857.56     16.57 o
  -3   6   4       63.86       44.64      2.12 o
  -2   6   4     2856.96     2880.84     22.70 o
  -1   6   4     1171.56     1118.41      9.85 o
   0   6   4        5.06        6.07      1.24 o
   1   6   4      865.44      929.24     12.93 o
   2   6   4     1644.86     1592.78     26.69 o
   3   6   4      637.37      622.71     11.05 o
   4   6   4      370.92      399.41      8.23 o
   5   6   4     1114.07     1105.42     15.45 o
   6   6   4      420.79      383.18     15.71 o
   7   6   4        2.03       -5.14      6.14 o
  -8   7   4       80.87       74.13      7.36 o
  -7   7   4      174.18      182.79      9.09 o
  -6   7   4      420.87      397.44     10.37 o
  -5   7   4      164.11      168.69      5.35 o
  -4   7   4       64.76       68.78      2.93 o
  -3   7   4       56.20       52.55      2.27 o
  -2   7   4     2333.97     2414.30     19.50 o
  -1   7   4        0.07        0.55      1.20 o
   0   7   4     2067.97     2151.14     19.56 o
   1   7   4      649.13      718.82      6.53 o
   2   7   4      124.35      143.44      4.70 o
   3   7   4        3.78        0.37      2.53 o
   4   7   4      301.46      254.48      6.85 o
   5   7   4       80.78       77.41      4.33 o
   6   7   4      275.15      239.66     13.16 o
   7   7   4       15.55       30.14      7.94 o
  -8   8   4       96.67      105.50     11.25 o
  -7   8   4      180.64      201.20      9.59 o
  -6   8   4     1492.40     1479.87     22.33 o
  -5   8   4     1049.29     1046.45     14.98 o
  -4   8   4       44.78       26.46      2.35 o
  -3   8   4     1038.89     1043.78     11.06 o
  -2   8   4      873.67      806.62     14.64 o
  -1   8   4      114.29      160.34      3.74 o
   0   8   4      696.48      700.77      8.10 o
   1   8   4     1341.70     1300.46     11.12 o
   2   8   4      581.78      528.27      5.36 o
   3   8   4      796.92      880.77     22.67 o
   4   8   4     1056.84     1066.11     16.88 o
   5   8   4        4.11        5.48      3.23 o
   6   8   4        9.95       -0.77      5.48 o
   7   8   4      466.62      453.40     27.10 o
  -8   9   4        2.67        1.79      8.68 o
  -7   9   4      289.73      268.30     11.87 o
  -6   9   4      654.85      622.43     15.02 o
  -5   9   4       53.22       53.69      3.98 o
  -4   9   4       49.88       48.41      3.20 o
  -3   9   4      519.23      525.10      6.66 o
  -2   9   4        1.17        1.07      1.11 o
  -1   9   4      448.14      469.25      6.23 o
   0   9   4      761.27      744.94     11.08 o
   1   9   4      415.46      445.80      5.69 o
   2   9   4      909.67      926.55      8.47 o
   3   9   4       53.94       46.63      5.17 o
   4   9   4       25.36       13.06      3.38 o
   5   9   4       33.46       24.32      3.86 o
   6   9   4       71.32       66.97      5.35 o
   7   9   4       22.78       22.87      7.87 o
  -8  10   4      318.59      313.59     15.33 o
  -7  10   4      611.18      609.08     16.01 o
  -6  10   4      307.68      328.54     14.41 o
  -5  10   4     1018.18     1020.89     15.22 o
  -4  10   4      110.68      118.85      3.96 o
  -3  10   4       99.18       88.19      3.04 o
  -2  10   4     1973.86     1908.69     17.07 o
  -1  10   4      670.64      643.63      7.76 o
   0  10   4     2255.70     2281.14     21.27 o
   1  10   4      594.47      545.88      6.52 o
   2  10   4       35.50       20.74      1.39 o
   3  10   4       50.14       56.36      4.60 o
   4  10   4        3.04        3.50      3.42 o
   5  10   4      685.29      726.80     16.23 o
   6  10   4      466.92      475.51     11.60 o
   7  10   4      112.36      109.86     10.95 o
  -7  11   4      121.34      121.95     10.21 o
  -6  11   4       92.90       93.04      5.83 o
  -5  11   4     1159.44     1094.70     16.34 o
  -4  11   4       23.45       28.60      4.25 o
  -3  11   4      108.93      107.41      3.43 o
  -2  11   4      274.72      264.52      5.07 o
  -1  11   4     1099.83     1165.12     12.78 o
   0  11   4     7897.50     7959.47     66.61 o
   1  11   4     2341.99     2389.10     20.53 o
   2  11   4       43.55       37.70      2.71 o
   3  11   4      141.56      161.76      6.93 o
   4  11   4      127.21      150.87      7.34 o
   5  11   4      766.45      711.76     16.15 o
   6  11   4       38.39       40.00      4.91 o
   7  11   4        2.62       -2.22      6.86 o
  -7  12   4      107.51      123.96     10.55 o
  -6  12   4      742.45      761.54     21.50 o
  -5  12   4      716.29      720.34     15.74 o
  -4  12   4       37.00       41.55      3.82 o
  -3  12   4      693.00      687.68     10.01 o
  -2  12   4     3622.42     3578.76     32.70 o
  -1  12   4      347.96      326.09      6.05 o
   0  12   4      226.85      197.50      5.08 o
   1  12   4      835.61      799.78      8.24 o
   2  12   4       93.53       90.76      2.98 o
   3  12   4        3.16        5.23      3.29 o
   4  12   4      424.67      430.35     11.63 o
   5  12   4      645.61      713.87     16.39 o
   6  12   4        3.48       -0.25      4.00 o
   7  12   4       10.31        3.89      7.09 o
  -7  13   4      133.01      127.31     15.74 o
  -6  13   4      270.00      253.28     12.12 o
  -5  13   4        7.29       12.63      4.01 o
  -4  13   4       99.61      107.35      5.53 o
  -3  13   4      289.50      286.93      6.61 o
  -2  13   4      152.77      148.39      4.48 o
  -1  13   4      273.21      289.90      6.20 o
   0  13   4      482.54      471.42      7.84 o
   1  13   4      107.80      105.15      3.39 o
   2  13   4      170.55      187.62      4.25 o
   3  13   4      741.19      739.19     14.84 o
   4  13   4      818.12      796.12     16.68 o
   5  13   4      228.15      203.71     11.18 o
   6  13   4      242.48      240.10      9.04 o
   7  13   4       75.71       72.21     18.01 o
  -7  14   4      398.86      362.54     16.06 o
  -6  14   4      940.91      914.15     20.35 o
  -5  14   4      214.62      213.90      8.14 o
  -4  14   4       37.79       34.38      4.12 o
  -3  14   4     1457.54     1467.60     24.20 o
  -2  14   4       16.65       17.25      2.53 o
  -1  14   4      363.07      375.39      6.73 o
   0  14   4      932.61      890.10     11.56 o
   1  14   4      516.08      514.71      7.56 o
   2  14   4      315.63      283.40      9.92 o
   3  14   4      807.37      808.50     15.86 o
   4  14   4      472.70      456.42     12.32 o
   5  14   4       74.76       89.08      7.03 o
   6  14   4       98.55       86.36      7.04 o
  -7  15   4      130.16      116.04      8.92 o
  -6  15   4       55.23       51.72      6.57 o
  -5  15   4      129.37      123.94      7.74 o
  -4  15   4       12.38        8.64      3.65 o
  -3  15   4      215.10      230.75      6.46 o
  -2  15   4      229.85      228.75      6.48 o
  -1  15   4      444.99      429.28      7.79 o
   0  15   4       96.02      102.12      3.59 o
   1  15   4     3506.13     3496.58     33.92 o
   2  15   4       23.42       18.71      8.44 o
   3  15   4      107.51       96.59     14.76 o
   4  15   4      660.24      641.81     14.89 o
   5  15   4       38.78       31.47      5.60 o
   6  15   4       58.71       55.29      5.85 o
  -7  16   4       18.72       28.58      6.57 o
  -6  16   4      734.15      720.37     20.95 o
  -5  16   4      391.84      394.44     12.70 o
  -4  16   4       15.65        6.21      3.54 o
  -3  16   4      188.05      175.86      6.20 o
  -2  16   4     1086.74     1037.22     15.02 o
  -1  16   4      105.53      116.51      4.41 o
   0  16   4      505.76      486.77     10.65 o
   1  16   4      103.60      113.35      4.13 o
   2  16   4      852.55      866.74     21.08 o
   3  16   4      332.32      354.21     14.28 o
   4  16   4      147.55      173.10     16.22 o
   5  16   4       59.71       65.65      8.34 o
   6  16   4        2.92       -0.16      5.35 o
  -6  17   4       42.66       47.55      6.56 o
  -5  17   4        0.52       11.94      6.52 o
  -4  17   4      138.02      118.27      6.28 o
  -3  17   4       42.93       47.74      7.74 o
  -2  17   4       54.69       51.93      4.01 o
  -1  17   4        0.92       -0.83      2.45 o
   0  17   4      135.78      130.39      5.58 o
   1  17   4       53.48       60.96      3.77 o
   2  17   4       15.47       20.47      6.49 o
   3  17   4      480.26      497.85     16.63 o
   4  17   4       19.86       16.12      6.31 o
   5  17   4       40.90       31.71     14.60 o
   6  17   4      247.55      267.62     14.33 o
  -6  18   4      115.55      136.12      9.10 o
  -5  18   4       47.57       59.73      6.61 o
  -4  18   4      172.71      171.35      7.44 o
  -3  18   4      577.29      565.52     12.21 o
  -2  18   4       93.89       81.16      5.15 o
  -1  18   4      661.45      642.08     12.34 o
   0  18   4      763.60      755.36     15.75 o
   1  18   4      156.66      160.51      6.25 o
   2  18   4      136.38      138.47      9.29 o
   3  18   4      528.30      537.46     26.45 o
   4  18   4      170.40      166.79     15.25 o
   5  18   4       86.70       91.83     13.30 o
  -6  19   4        0.59        7.30      5.36 o
  -5  19   4       12.90        6.89      4.95 o
  -4  19   4        0.02        1.06      3.70 o
  -3  19   4      270.32      257.43      8.54 o
  -2  19   4      115.21      110.48      5.83 o
  -1  19   4        1.28        3.34      3.42 o
   0  19   4      261.67      255.94      6.85 o
   1  19   4        2.04        3.41      3.66 o
   2  19   4       49.46       50.62     10.38 o
   3  19   4       28.82       26.61      9.09 o
   4  19   4      232.55      256.03     19.47 o
   5  19   4       29.96       30.18     10.71 o
  -5  20   4       41.94       52.39      6.76 o
  -4  20   4      202.19      202.31      9.88 o
  -3  20   4      349.71      342.03      9.92 o
  -2  20   4      350.49      384.38      9.99 o
  -1  20   4      214.99      226.18     14.53 o
   0  20   4      337.24      344.96     13.51 o
   1  20   4      853.80      818.89     21.05 o
   2  20   4      235.03      226.50     17.20 o
   3  20   4      150.50      150.57     15.25 o
   4  20   4       39.72       39.59     11.36 o
   5  20   4       71.19       81.45     13.95 o
  -5  21   4      204.37      212.85     10.85 o
  -4  21   4        4.06        1.34      6.38 o
  -3  21   4       85.60       74.43      6.99 o
  -2  21   4       62.84       55.22      6.18 o
  -1  21   4        7.99        4.93      4.18 o
   0  21   4      112.45      109.43     23.85 o
   1  21   4      182.03      164.52     14.60 o
   2  21   4      427.18      423.79     23.69 o
   3  21   4        0.03        3.24      7.79 o
   4  21   4       35.74       31.80     11.03 o
  -5  22   4       20.44       24.77     11.84 o
  -4  22   4      121.62      139.44     11.80 o
  -3  22   4      338.22      353.17     12.85 o
  -2  22   4        2.68       -4.23      4.23 o
  -1  22   4      812.92      848.53     19.73 o
   0  22   4      332.46      315.07     17.52 o
   1  22   4        1.81       14.93      8.76 o
   2  22   4     1106.64     1161.05     41.54 o
   3  22   4      197.58      193.72     18.17 o
   4  22   4      126.93      142.45     16.22 o
  -4  23   4        6.06        0.52      6.38 o
  -3  23   4      186.03      157.19      9.35 o
  -2  23   4      103.14      133.89      8.55 o
  -1  23   4       19.46        9.49      5.05 o
   0  23   4       18.39        9.39      4.73 o
   1  23   4       68.19       46.73     11.03 o
   2  23   4      619.63      655.16     30.18 o
   3  23   4       71.22       69.44     13.30 o
   4  23   4       51.40       47.05     12.66 o
  -3  24   4       81.51       87.96     10.33 o
  -2  24   4      444.64      436.53     14.24 o
  -1  24   4      122.38       98.78      9.45 o
   0  24   4      106.16      111.00      7.85 o
   1  24   4        8.98        6.49      8.76 o
   2  24   4       41.84       51.92     11.68 o
   3  24   4     1046.37     1091.93     42.51 o
  -3  25   4       17.45       12.61      7.68 o
  -2  25   4       41.44       34.43      6.67 o
  -1  25   4       92.07       89.16      9.08 o
   0  25   4       23.98       27.91     11.36 o
   1  25   4       97.63      140.83     16.55 o
   2  25   4       64.97       73.01     13.95 o
  -2  26   4      176.36      203.28     10.97 o
  -1  26   4      288.11      275.12     12.03 o
   0  26   4        2.99        5.19     10.06 o
   1  26   4       51.47       48.03     12.01 o
  -8   1   5      780.47      855.48     25.12 o
  -7   1   5      675.57      653.79     14.03 o
  -6   1   5      942.42      942.38     14.70 o
  -5   1   5      928.93      946.01     12.89 o
  -4   1   5     2152.34     2205.33     21.34 o
  -3   1   5     2543.51     2592.79     22.46 o
  -2   1   5      286.05      275.12      4.30 o
  -1   1   5     8484.46     8998.87     69.28 o
   0   1   5     2478.93     2633.51     19.12 o
   1   1   5       47.95       53.90      2.22 o
   2   1   5     5874.75     6037.20     47.24 o
   3   1   5      556.75      498.22      6.82 o
   4   1   5        3.99        3.90      1.50 o
   5   1   5      101.26      104.55     10.22 o
   6   1   5      208.25      223.04     12.84 o
   7   1   5      591.56      556.07     20.28 o
  -8   2   5       23.65       28.10      7.14 o
  -7   2   5       32.74       47.12      5.20 o
  -6   2   5       25.20       31.53      3.96 o
  -5   2   5      267.21      267.14      6.62 o
  -4   2   5       40.94       57.71      2.79 o
  -3   2   5      237.27      269.79      4.62 o
  -2   2   5      994.19     1084.02     10.64 o
  -1   2   5      684.05      774.90      8.23 o
   0   2   5       53.46       79.16      2.10 o
   1   2   5      939.54     1014.55     15.37 o
   2   2   5      171.90      215.52      3.55 o
   3   2   5      910.96      990.77     11.92 o
   4   2   5       19.88       28.47      6.31 o
   5   2   5       14.25       12.50      6.18 o
   6   2   5        9.62       21.92     10.06 o
   7   2   5        1.87        6.71      6.93 o
  -8   3   5       56.61       72.26      7.32 o
  -7   3   5      338.01      358.29     10.51 o
  -6   3   5     1286.95     1271.89     19.99 o
  -5   3   5        3.18        5.89      2.65 o
  -4   3   5     3805.55     3837.71     32.59 o
  -3   3   5     2022.77     2132.51     19.12 o
  -2   3   5       63.06       96.91      2.74 o
  -1   3   5     5559.78     5589.56     44.00 o
   0   3   5       23.57       38.56      2.18 o
   1   3   5     1795.10     1760.07     14.27 o
   2   3   5       24.61       43.29      2.91 o
   3   3   5      573.20      659.42     10.38 o
   4   3   5     1730.76     1795.01     23.57 o
   5   3   5       22.91       32.25      6.74 o
   6   3   5      150.02      147.35     13.47 o
   7   3   5       80.25       66.11      9.52 o
  -8   4   5       26.84       30.93      6.10 o
  -7   4   5        0.23        6.18      3.92 o
  -6   4   5        0.05        1.35      3.38 o
  -5   4   5      437.68      479.18      8.07 o
  -4   4   5        0.02       -1.82      1.82 o
  -3   4   5     1075.58     1041.03     10.90 o
  -2   4   5     1109.29     1205.54     11.69 o
  -1   4   5      425.29      513.68      6.03 o
   0   4   5      969.87     1079.26      9.91 o
   1   4   5     1734.50     2004.98     16.03 o
   2   4   5       61.96       66.34      2.28 o
   3   4   5       13.00       16.72      3.21 o
   4   4   5       40.83       27.15      5.15 o
   5   4   5        2.66       -1.53      3.18 o
   6   4   5        1.03        0.97      6.18 o
   7   4   5       43.56       48.72      8.91 o
  -8   5   5      298.44      316.67     17.05 o
  -7   5   5       73.52       69.26      6.35 o
  -6   5   5        5.25        7.34      3.58 o
  -5   5   5     2386.81     2441.14     24.28 o
  -4   5   5     3373.91     3417.25     29.56 o
  -3   5   5        9.33       23.21      1.97 o
  -2   5   5        3.40        4.35      1.35 o
  -1   5   5     1096.94      967.64      9.56 o
   0   5   5      644.49      627.69      7.24 o
   1   5   5      254.91      306.37      4.06 o
   2   5   5      257.42      262.90      4.29 o
   3   5   5      535.84      540.38     10.26 o
   4   5   5        2.82        0.79      3.10 o
   5   5   5      195.93      245.40      8.10 o
   6   5   5       81.14       85.43      9.37 o
   7   5   5       66.61       36.95      8.48 o
  -8   6   5       70.24       81.46      7.80 o
  -7   6   5      440.46      420.33     12.94 o
  -6   6   5       28.97       45.43      6.94 o
  -5   6   5      266.49      239.05      8.84 o
  -4   6   5       35.12       38.68      2.77 o
  -3   6   5        1.61        5.06      2.38 o
  -2   6   5      459.38      501.16      5.96 o
  -1   6   5       75.97       77.73      2.17 o
   0   6   5     2098.76     2321.37     20.85 o
   1   6   5        1.01        0.93      1.15 o
   2   6   5      446.27      548.62      6.83 o
   3   6   5        6.71        2.80      2.76 o
   4   6   5      157.41      175.76      6.56 o
   5   6   5      230.01      202.48      8.60 o
   6   6   5       42.17       34.06      8.60 o
   7   6   5       46.82       27.38      8.76 o
  -8   7   5        2.78        5.93      7.52 o
  -7   7   5      434.75      466.24     13.70 o
  -6   7   5     2433.61     2305.31     30.97 o
  -5   7   5      164.35      180.53      5.58 o
  -4   7   5      852.06      814.84     10.44 o
  -3   7   5     1838.99     1746.97     15.57 o
  -2   7   5     1659.24     1562.99     13.74 o
  -1   7   5     1214.21     1092.32     10.02 o
   0   7   5     1734.28     2054.55     17.50 o
   1   7   5     4342.65     4547.66     34.18 o
   2   7   5      437.39      467.07      6.22 o
   3   7   5       12.05       23.09      4.82 o
   4   7   5     3312.19     3316.22     45.80 o
   5   7   5       63.42      102.20      8.34 o
   6   7   5       60.30       51.18     13.47 o
   7   7   5        2.73       -6.22      6.61 o
  -8   8   5       56.50       49.75      6.80 o
  -7   8   5       23.62       29.62      8.77 o
  -6   8   5       16.53       15.01      4.05 o
  -5   8   5        8.76        3.02      2.98 o
  -4   8   5      343.29      339.47      6.01 o
  -3   8   5       22.99       20.39      1.97 o
  -2   8   5      661.19      679.01      7.43 o
  -1   8   5      677.02      708.65      8.17 o
   0   8   5     5218.10     5528.62     43.30 o
   1   8   5        4.96        2.97      1.08 o
   2   8   5      494.41      492.12      7.41 o
   3   8   5      207.61      193.07      6.82 o
   4   8   5        4.29        7.36      7.60 o
   5   8   5       78.86      100.35      6.83 o
   6   8   5       29.96       37.52      7.76 o
   7   8   5       36.98       33.42      8.64 o
  -8   9   5       50.08       63.32      7.23 o
  -7   9   5      850.72      766.05     18.19 o
  -6   9   5     1063.51      984.66     17.23 o
  -5   9   5      709.65      694.60     13.01 o
  -4   9   5      292.32      283.23      6.45 o
  -3   9   5      648.83      583.48      7.61 o
  -2   9   5     2084.97     2034.73     17.32 o
  -1   9   5     3546.48     3543.53     29.82 o
   0   9   5     2031.35     2099.04     19.83 o
   1   9   5       16.61        9.63      1.26 o
   2   9   5      312.45      268.28      4.45 o
   3   9   5     2159.89     2150.73     31.33 o
   4   9   5      146.51      136.90      7.43 o
   5   9   5        7.04       13.44      7.95 o
   6   9   5      211.12      217.93     14.93 o
   7   9   5      414.59      382.60     17.53 o
  -8  10   5       16.06       31.70     10.38 o
  -7  10   5       23.14       30.90      7.34 o
  -6  10   5      155.56      138.46     13.82 o
  -5  10   5       57.54       59.82      4.22 o
  -4  10   5       55.78       66.76      6.03 o
  -3  10   5        1.50       -1.67      1.67 o
  -2  10   5      234.26      222.23      4.70 o
  -1  10   5      288.02      326.06      5.37 o
   0  10   5       92.81       91.19      3.79 o
   1  10   5      253.03      243.20      3.91 o
   2  10   5      794.59      767.62      7.54 o
   3  10   5       26.61       27.88      4.90 o
   4  10   5     1010.15      915.11     17.87 o
   5  10   5       16.89       12.99      4.72 o
   6  10   5      114.35       97.41      9.96 o
   7  10   5       30.58       17.77      7.95 o
  -7  11   5      144.31      149.21     11.24 o
  -6  11   5      430.68      442.13     16.40 o
  -5  11   5      390.46      396.47     10.30 o
  -4  11   5       49.97       50.41      3.65 o
  -3  11   5     1138.18     1095.67     13.19 o
  -2  11   5     3780.23     3698.86     31.74 o
  -1  11   5     1380.43     1303.43     13.32 o
   0  11   5      525.64      516.19      7.59 o
   1  11   5     3788.39     3813.80     29.26 o
   2  11   5      136.72      120.40      2.77 o
   3  11   5      343.00      389.16     15.81 o
   4  11   5      708.19      681.86     15.13 o
   5  11   5      854.54      866.26     18.43 o
   6  11   5       56.83       70.88      6.93 o
   7  11   5       93.35       84.76     10.62 o
  -7  12   5      127.00      113.53     10.33 o
  -6  12   5      258.22      246.06     12.84 o
  -5  12   5        1.62       -3.40      3.40 o
  -4  12   5       29.47       35.60      3.39 o
  -3  12   5      656.55      631.43      9.44 o
  -2  12   5       24.82       14.71      2.43 o
  -1  12   5      298.59      330.72      5.74 o
   0  12   5      429.95      393.40      6.44 o
   1  12   5       12.65       15.05      1.92 o
   2  12   5      163.39      157.03      4.26 o
   3  12   5      111.78      108.84      8.22 o
   4  12   5      143.54      134.15      7.19 o
   5  12   5      210.68      229.22      9.75 o
   6  12   5        8.40        5.46      4.20 o
   7  12   5        0.49       -6.93      6.93 o
  -7  13   5      232.24      254.01     22.71 o
  -6  13   5      497.06      507.02     14.72 o
  -5  13   5     1455.93     1444.84     22.38 o
  -4  13   5      817.03      794.83     13.11 o
  -3  13   5      347.25      340.67      7.35 o
  -2  13   5      615.93      643.83      9.40 o
  -1  13   5      208.78      212.64      6.22 o
   0  13   5     4585.24     4590.98     43.25 o
   1  13   5     1757.63     1716.12     17.06 o
   2  13   5        6.98        4.11      2.91 o
   3  13   5      478.25      486.26     11.81 o
   4  13   5      332.94      314.04     10.33 o
   5  13   5      550.65      562.59     17.42 o
   6  13   5      268.59      276.51      9.75 o
  -7  14   5       34.69       45.71      8.35 o
  -6  14   5      116.89      102.45      7.89 o
  -5  14   5      412.20      429.25     11.29 o
  -4  14   5      141.35      149.61      6.60 o
  -3  14   5      136.98      142.19      5.46 o
  -2  14   5     1286.63     1191.86     15.09 o
  -1  14   5       22.01       19.27      2.55 o
   0  14   5        1.70        0.45      1.84 o
   1  14   5       12.94       16.37      1.98 o
   2  14   5       18.17       37.06     10.22 o
   3  14   5      270.57      257.62     15.41 o
   4  14   5       71.31       69.64      6.11 o
   5  14   5       87.72       93.10      7.64 o
   6  14   5      207.69      229.41      9.18 o
  -7  15   5       99.99      113.85     11.01 o
  -6  15   5      250.24      264.99     11.35 o
  -5  15   5     2073.67     2103.13     29.84 o
  -4  15   5     1087.76     1061.60     24.36 o
  -3  15   5      936.69      925.57     14.33 o
  -2  15   5     1180.69     1130.88     18.40 o
  -1  15   5       70.80       68.11      6.19 o
   0  15   5      793.46      809.41     10.35 o
   1  15   5     1341.58     1323.51     14.18 o
   2  15   5      746.11      710.64     18.70 o
   3  15   5     1424.13     1425.32     30.51 o
   4  15   5      446.70      434.83     16.15 o
   5  15   5      298.58      310.15     14.73 o
   6  15   5      113.20      112.39      8.50 o
  -6  16   5       36.00       34.18      6.12 o
  -5  16   5      559.59      582.95     15.75 o
  -4  16   5       17.92       13.80      3.93 o
  -3  16   5      140.96      127.81      5.48 o
  -2  16   5      223.68      200.72      7.09 o
  -1  16   5      693.72      672.42     11.19 o
   0  16   5     1370.16     1289.48     15.97 o
   1  16   5        9.34       10.58      2.39 o
   2  16   5        0.23       -1.73      4.70 o
   3  16   5      372.77      363.22     14.20 o
   4  16   5        0.58       -4.30      5.28 o
   5  16   5      411.24      463.64     41.70 o
   6  16   5       29.02       29.25     11.25 o
  -6  17   5      702.48      713.79     28.25 o
  -5  17   5      994.60     1013.87     47.08 o
  -4  17   5        6.45        6.71      3.87 o
  -3  17   5      790.01      750.99     14.64 o
  -2  17   5     1605.58     1599.17     36.16 o
  -1  17   5      285.60      283.58      8.04 o
   0  17   5     1132.38     1063.35     13.55 o
   1  17   5      142.56      146.76      5.19 o
   2  17   5      254.63      246.55     11.93 o
   3  17   5      678.31      688.49     19.96 o
   4  17   5      246.58      267.61     20.61 o
   5  17   5      545.29      601.50     40.72 o
   6  17   5       43.63       30.81      6.62 o
  -6  18   5        4.17       -2.09      4.83 o
  -5  18   5      430.58      469.14     22.70 o
  -4  18   5       28.80       32.62      4.72 o
  -3  18   5      102.51      110.96      6.18 o
  -2  18   5       33.50       41.43      6.00 o
  -1  18   5      201.15      174.63      6.69 o
   0  18   5      211.94      209.28      5.77 o
   1  18   5     1065.65     1036.27     14.56 o
   2  18   5       23.11       25.70      6.05 o
   3  18   5       11.82        8.09      6.81 o
   4  18   5       57.14       40.35      7.62 o
   5  18   5       35.32       40.56     11.03 o
  -6  19   5       34.34       28.38      6.14 o
  -5  19   5      457.33      443.60     14.28 o
  -4  19   5       22.78       17.09      4.44 o
  -3  19   5      114.15      127.59      6.56 o
  -2  19   5      530.07      512.54     15.64 o
  -1  19   5      747.89      752.83     14.04 o
   0  19   5     1603.96     1603.91     20.52 o
   1  19   5      876.36      866.21     17.56 o
   2  19   5        5.29        7.81      5.53 o
   3  19   5     1110.36     1101.66     27.15 o
   4  19   5        1.85        0.65      7.79 o
   5  19   5      120.78      131.75     15.90 o
  -5  20   5        0.01        3.41      5.11 o
  -4  20   5      283.41      302.68     10.18 o
  -3  20   5       11.43       18.44      4.32 o
  -2  20   5        0.00       -0.39      3.47 o
  -1  20   5      176.32      172.15      8.05 o
   0  20   5      129.35      146.74      5.65 o
   1  20   5       20.83       27.58      9.09 o
   2  20   5      382.62      364.73     21.09 o
   3  20   5       74.93       95.73     13.30 o
   4  20   5       28.21       25.31      9.73 o
   5  20   5      129.37      101.89     14.93 o
  -5  21   5      167.17      163.80     10.61 o
  -4  21   5        6.65       14.01      6.72 o
  -3  21   5        5.47        2.85      4.10 o
  -2  21   5       35.59       32.29      5.60 o
  -1  21   5      159.25      169.11      8.30 o
   0  21   5      400.06      379.11     14.36 o
   1  21   5       97.72       84.37     12.33 o
   2  21   5       68.78       50.62     11.36 o
   3  21   5        1.67       -1.95      7.79 o
   4  21   5       37.66       39.26     11.68 o
  -4  22   5      143.10      152.47     12.15 o
  -3  22   5      254.94      274.26     11.42 o
  -2  22   5       57.16       59.53      7.76 o
  -1  22   5       21.55       25.68      5.31 o
   0  22   5       70.85       57.76      8.18 o
   1  22   5       27.46       19.79      9.09 o
   2  22   5        4.15       -7.79      8.11 o
   3  22   5       32.89       31.48     10.71 o
   4  22   5      236.30      276.15     22.07 o
  -4  23   5      113.28      147.07     21.74 o
  -3  23   5       32.28       28.83      8.35 o
  -2  23   5      102.78       90.77      7.68 o
  -1  23   5      211.66      201.49      9.73 o
   0  23   5      443.28      464.99     13.54 o
   1  23   5       51.96       38.29     10.71 o
   2  23   5        4.48       15.25      9.41 o
   3  23   5      439.53      516.92     28.56 o
  -3  24   5       24.52       33.01      6.74 o
  -2  24   5      177.80      214.79     11.16 o
  -1  24   5      110.94      112.52      8.66 o
   0  24   5       35.83       20.12      9.73 o
   1  24   5       16.27       -7.14      8.11 o
   2  24   5        3.90       -1.30      9.09 o
   3  24   5        5.70        5.84     10.38 o
  -3  25   5      195.40      261.22     21.74 o
  -2  25   5       96.95      106.63      8.55 o
  -1  25   5      105.57      119.66     12.91 o
   0  25   5      130.73      132.39     15.90 o
   1  25   5      126.05      153.16     17.20 o
   2  25   5       36.83       70.42     13.95 o
  -1  26   5       14.91        3.39      6.46 o
   0  26   5      240.30      240.45     20.77 o
   1  26   5        2.91        4.22     10.38 o
  -8   0   6      702.70      690.21     31.15 o
  -7   0   6      568.32      572.03     18.47 o
  -6   0   6      946.07      871.93     22.03 o
  -5   0   6      117.72      128.96      6.81 o
  -4   0   6     1676.18     1706.43     23.64 o
  -3   0   6     2156.52     2152.49     27.54 o
  -2   0   6      502.13      523.48      9.38 o
  -1   0   6     8617.84     9279.51    101.52 o
   0   0   6        4.20        6.02      1.82 o
   1   0   6       65.63      101.04      5.53 o
   2   0   6     5639.22     5921.72     65.84 o
   3   0   6      508.59      503.36      9.90 o
   4   0   6      169.17      201.84     16.22 o
   5   0   6      397.42      406.27     22.39 o
   6   0   6       58.24       64.25     12.66 o
   7   0   6       75.74       79.50     14.28 o
  -8   1   6       16.36       25.37      8.96 o
  -7   1   6        2.93       11.44      4.82 o
  -6   1   6       54.71       60.40      5.10 o
  -5   1   6      278.13      258.73      7.16 o
  -4   1   6        3.33        0.74      1.88 o
  -3   1   6      607.93      662.22      8.06 o
  -2   1   6      493.01      559.89      6.85 o
  -1   1   6     1444.77     1550.09     14.13 o
   0   1   6     1365.26     1480.65     12.54 o
   1   1   6     2506.71     2688.69     22.21 o
   2   1   6     1297.51     1436.00     13.82 o
   3   1   6      792.65      816.52      8.53 o
   4   1   6      129.67      132.95      7.34 o
   5   1   6       78.96       78.04      8.49 o
   6   1   6      129.79      119.44     12.17 o
   7   1   6       93.05       87.64     11.68 o
  -8   2   6      327.27      370.01     13.52 o
  -7   2   6      394.04      408.15     11.26 o
  -6   2   6      862.36      803.78     13.62 o
  -5   2   6     1702.56     1660.26     19.44 o
  -4   2   6     1797.74     1769.82     17.21 o
  -3   2   6     1809.70     1866.36     17.35 o
  -2   2   6      544.45      532.17      8.08 o
  -1   2   6     6916.48     7590.46     59.20 o
   0   2   6     4253.25     4414.76     31.26 o
   1   2   6     1507.15     1492.41     12.80 o
   2   2   6      904.76      970.11     12.84 o
   3   2   6      318.24      284.52      4.21 o
   4   2   6      842.75      801.38     13.40 o
   5   2   6      103.59      127.45      9.98 o
   6   2   6       70.66       91.45      9.73 o
   7   2   6      295.70      330.38     16.40 o
  -8   3   6       42.30       64.39      8.45 o
  -7   3   6        7.64       20.12      4.68 o
  -6   3   6      755.72      704.57     18.03 o
  -5   3   6      115.43       93.31      4.37 o
  -4   3   6        1.34        0.47      1.80 o
  -3   3   6       86.73       94.48      3.11 o
  -2   3   6      585.26      670.87     16.25 o
  -1   3   6     1205.39     1329.41     12.52 o
   0   3   6     1109.50     1209.09     10.62 o
   1   3   6     1435.72     1611.15     13.54 o
   2   3   6       70.44       75.74      2.30 o
   3   3   6     1034.84     1001.69     16.54 o
   4   3   6      293.07      253.59      7.45 o
   5   3   6        2.98        3.10      5.91 o
   6   3   6        4.06       -4.27      6.00 o
   7   3   6       74.22       77.31     10.21 o
  -8   4   6      447.88      522.71     15.79 o
  -7   4   6      407.47      423.87     11.47 o
  -6   4   6     1201.47     1105.01     18.36 o
  -5   4   6      793.78      766.85     18.96 o
  -4   4   6     2011.93     2024.51     20.43 o
  -3   4   6     4384.70     4363.25     36.21 o
  -2   4   6     2111.62     2235.09     19.80 o
  -1   4   6    13365.70    14049.78    107.58 o
   0   4   6     6658.91     7031.91     51.39 o
   1   4   6      114.77      179.48      3.40 o
   2   4   6     2980.73     2958.30     27.32 o
   3   4   6     2988.75     2956.34     31.61 o
   4   4   6      409.89      371.96     11.22 o
   5   4   6     1258.12     1196.63     28.21 o
   6   4   6       91.42      103.47     26.12 o
   7   4   6        3.60       -6.74      6.74 o
  -8   5   6        9.31       22.96      5.93 o
  -7   5   6        0.01        8.31      4.07 o
  -6   5   6        3.08        4.38      3.45 o
  -5   5   6      253.77      227.24     10.05 o
  -4   5   6        2.13        2.56      2.07 o
  -3   5   6     1046.06     1139.84     12.02 o
  -2   5   6       10.08       10.39      1.61 o
  -1   5   6       38.70       37.64      1.99 o
   0   5   6       28.60       40.56      2.99 o
   1   5   6       12.43       20.85      1.63 o
   2   5   6      229.93      220.15      4.32 o
   3   5   6       84.30       82.33      4.06 o
   4   5   6        3.34       -0.76      6.30 o
   5   5   6       26.44       11.25      6.54 o
   6   5   6      153.84      148.70     11.45 o
   7   5   6        0.00       -4.30      6.78 o
  -8   6   6      520.37      571.57     16.53 o
  -7   6   6        9.32       13.98      7.97 o
  -6   6   6     1291.18     1174.78     19.23 o
  -5   6   6     3390.39     3262.38     46.81 o
  -4   6   6     1274.33     1276.13     14.50 o
  -3   6   6     5581.09     5698.83     46.37 o
  -2   6   6      964.02      956.18     10.94 o
  -1   6   6     1719.95     1667.57     15.25 o
   0   6   6     3045.23     2972.28     26.41 o
   1   6   6     1989.40     2026.55     16.69 o
   2   6   6     4137.08     4318.50     37.95 o
   3   6   6       66.64       63.38      3.85 o
   4   6   6     1460.20     1330.40     20.03 o
   5   6   6      811.39      754.70     23.42 o
   6   6   6       78.60       55.77      8.78 o
   7   6   6      327.14      347.02     16.85 o
  -8   7   6        0.11       13.08      5.68 o
  -7   7   6        0.90        1.65      4.11 o
  -6   7   6       15.74       15.53      4.10 o
  -5   7   6       76.24       71.20      5.66 o
  -4   7   6        0.88        0.85      2.14 o
  -3   7   6     1312.73     1376.45     14.00 o
  -2   7   6      525.19      555.29      7.07 o
  -1   7   6     2487.50     2727.65     21.63 o
   0   7   6      453.67      482.34      6.48 o
   1   7   6       12.55       13.43      1.55 o
   2   7   6      168.90      191.22      4.15 o
   3   7   6      211.47      212.73      6.40 o
   4   7   6       81.05       85.38      5.89 o
   5   7   6      176.75      157.09      7.88 o
   6   7   6      126.34      104.53     10.26 o
   7   7   6       93.44      102.02     11.22 o
  -8   8   6        6.11       19.83      6.13 o
  -7   8   6      459.97      479.21     14.02 o
  -6   8   6      977.79      931.38     16.66 o
  -5   8   6      364.38      317.36      8.00 o
  -4   8   6     1760.57     1746.88     20.79 o
  -3   8   6     1971.04     1881.37     17.70 o
  -2   8   6      700.20      678.95      7.62 o
  -1   8   6      879.97      845.83      7.81 o
   0   8   6     1983.97     2050.55     19.32 o
   1   8   6      781.57      699.05      7.43 o
   2   8   6      578.30      532.03      7.18 o
   3   8   6      695.35      701.07     21.68 o
   4   8   6      152.47      164.05      7.57 o
   5   8   6      327.15      305.42     10.57 o
   6   8   6      234.54      223.48     13.26 o
   7   8   6        2.38       -9.33     11.52 o
  -8   9   6       30.92       40.12      8.71 o
  -7   9   6       27.84       19.25      8.54 o
  -6   9   6       20.23       21.20      4.28 o
  -5   9   6       27.87       22.65      3.51 o
  -4   9   6      156.38      147.81      4.88 o
  -3   9   6      145.17      145.99      3.95 o
  -2   9   6      337.46      351.52      5.12 o
  -1   9   6       34.00       37.40      2.24 o
   0   9   6      399.07      402.93      5.50 o
   1   9   6       47.67       31.83      1.85 o
   2   9   6      141.16      133.99      4.26 o
   3   9   6      177.28      153.83     11.16 o
   4   9   6      617.43      624.38     19.21 o
   5   9   6      233.85      201.77      8.93 o
   6   9   6        2.81        0.20      6.47 o
   7   9   6        0.83       -4.60      7.17 o
  -7  10   6       69.67       83.48      9.29 o
  -6  10   6      349.72      390.10     12.89 o
  -5  10   6      579.48      573.85     11.81 o
  -4  10   6      284.00      266.52      9.23 o
  -3  10   6      976.90      974.80     10.95 o
  -2  10   6     1501.57     1362.89     14.17 o
  -1  10   6      495.59      428.85      6.45 o
   0  10   6     1879.86     1945.37     19.05 o
   1  10   6     4548.98     4605.58     33.18 o
   2  10   6      387.26      383.02      7.27 o
   3  10   6      198.54      187.18      7.87 o
   4  10   6      138.59      125.67     10.19 o
   5  10   6      296.58      298.30     10.83 o
   6  10   6      148.52      152.31     11.74 o
   7  10   6      483.82      481.41     36.67 o
  -7  11   6        4.46       -3.45      5.82 o
  -6  11   6       69.35       72.62     13.71 o
  -5  11   6      270.30      250.87     12.48 o
  -4  11   6      380.79      351.75      8.43 o
  -3  11   6      120.22      114.56      4.30 o
  -2  11   6      591.41      568.36      8.60 o
  -1  11   6       59.29       60.03      2.83 o
   0  11   6       40.06       54.64      2.69 o
   1  11   6     1162.19     1123.62     12.38 o
   2  11   6        0.61       -0.66      2.14 o
   3  11   6     1374.00     1305.32     22.60 o
   4  11   6       53.38       49.42      6.98 o
   5  11   6      156.58      167.99      8.69 o
   6  11   6        0.90       -2.20      6.70 o
   7  11   6       75.11       77.98     16.06 o
  -7  12   6      168.78      193.06     12.73 o
  -6  12   6      415.26      393.92     12.86 o
  -5  12   6      391.50      403.28     10.81 o
  -4  12   6       82.87       92.01      5.05 o
  -3  12   6      604.98      593.41     12.26 o
  -2  12   6     1255.61     1210.77     15.12 o
  -1  12   6     1515.56     1405.83     15.26 o
   0  12   6     2392.97     2274.62     26.00 o
   1  12   6      947.17      973.21     11.12 o
   2  12   6        2.61        1.25      3.01 o
   3  12   6       50.79       55.86      5.09 o
   4  12   6     1014.50     1026.64     19.88 o
   5  12   6      447.90      471.71     13.54 o
   6  12   6       10.28        8.22      7.09 o
  -7  13   6      207.53      226.27     13.42 o
  -6  13   6       75.46       70.91      8.55 o
  -5  13   6       55.94       50.27      5.17 o
  -4  13   6      187.39      162.98      6.22 o
  -3  13   6      225.72      219.71      6.90 o
  -2  13   6      550.69      528.34      9.04 o
  -1  13   6       33.73       39.56      2.77 o
   0  13   6      299.52      315.94      5.91 o
   1  13   6      703.68      695.19      9.85 o
   2  13   6      124.46      117.31      7.99 o
   3  13   6      455.53      442.75     11.57 o
   4  13   6       30.57       29.20      5.06 o
   5  13   6       38.47       33.90      5.70 o
   6  13   6      124.57      125.97     11.27 o
  -7  14   6      155.91      168.05     12.27 o
  -6  14   6      193.73      195.54     12.38 o
  -5  14   6      637.10      607.66     20.09 o
  -4  14   6      520.37      497.67     11.67 o
  -3  14   6      136.53      139.22      5.68 o
  -2  14   6     1246.60     1188.14     15.96 o
  -1  14   6      116.83      115.10      4.30 o
   0  14   6      292.44      277.12      5.68 o
   1  14   6      543.72      524.01      8.10 o
   2  14   6        2.55        0.67      7.63 o
   3  14   6     1117.34     1073.42     25.46 o
   4  14   6      418.07      399.12     15.29 o
   5  14   6       49.55       51.49      6.19 o
   6  14   6      107.03      110.12      7.21 o
  -7  15   6       21.72       30.43     12.66 o
  -6  15   6       42.80       41.66      6.31 o
  -5  15   6      316.71      299.87      9.81 o
  -4  15   6      228.28      228.53      8.35 o
  -3  15   6       46.53       37.40      4.01 o
  -2  15   6       22.46       24.63      3.44 o
  -1  15   6      643.95      597.43     11.07 o
   0  15   6     1726.48     1690.82     18.70 o
   1  15   6      501.87      505.09      8.16 o
   2  15   6     1983.14     1920.92     42.51 o
   3  15   6      276.52      290.46     24.66 o
   4  15   6       21.79       17.41      6.63 o
   5  15   6       55.71       74.93      9.04 o
   6  15   6       22.19       14.08      7.77 o
  -6  16   6       26.37       22.38      6.02 o
  -5  16   6      474.77      485.79     12.63 o
  -4  16   6      522.20      518.13     12.36 o
  -3  16   6      314.66      299.10      8.88 o
  -2  16   6      560.51      519.11     13.68 o
  -1  16   6       18.25       22.54      3.14 o
   0  16   6       25.65       26.34      2.85 o
   1  16   6      796.08      780.41     11.89 o
   2  16   6       49.98       62.04     11.68 o
   3  16   6      219.89      238.86     16.71 o
   4  16   6      351.83      374.92     15.58 o
   5  16   6       28.23       24.01      7.31 o
   6  16   6       28.00       24.22      6.58 o
  -6  17   6        5.00       11.07      5.33 o
  -5  17   6       18.78       22.74      4.85 o
  -4  17   6        1.49        6.41      4.07 o
  -3  17   6      152.50      147.92      9.60 o
  -2  17   6       31.78       32.61      4.13 o
  -1  17   6      195.97      184.88      6.84 o
   0  17   6       81.22       86.75      3.99 o
   1  17   6      755.25      752.60     16.22 o
   2  17   6      809.65      789.73     36.51 o
   3  17   6       58.13       60.85      8.60 o
   4  17   6       22.05       23.18      7.17 o
   5  17   6        3.27        7.06      7.17 o
  -6  18   6       43.82       44.13      6.87 o
  -5  18   6      463.24      503.62     16.98 o
  -4  18   6     1202.80     1215.72     20.69 o
  -3  18   6       27.92       27.10      4.23 o
  -2  18   6      897.65      855.98     15.51 o
  -1  18   6      538.56      508.79     11.25 o
   0  18   6      435.34      437.69      8.24 o
   1  18   6     1891.04     1786.44     28.95 o
   2  18   6       21.44       24.92      6.41 o
   3  18   6      140.41      137.12     10.44 o
   4  18   6       25.05       20.30      7.43 o
   5  18   6       45.17       29.32      8.49 o
  -5  19   6        0.35       14.87      6.41 o
  -4  19   6        2.12        9.67      4.58 o
  -3  19   6        2.69        7.42      3.87 o
  -2  19   6       57.73       57.12      5.06 o
  -1  19   6        2.43        1.74      4.13 o
   0  19   6       55.48       61.28      4.19 o
   1  19   6      338.38      313.87     10.91 o
   2  19   6      782.98      767.71     21.43 o
   3  19   6        5.90        3.39     11.68 o
   4  19   6       47.68       46.54      9.73 o
   5  19   6       93.39      100.59     14.60 o
  -5  20   6      683.46      708.70     22.64 o
  -4  20   6     1552.41     1547.14     24.90 o
  -3  20   6      181.86      170.43     12.65 o
  -2  20   6      189.57      221.97     12.32 o
  -1  20   6      750.73      763.29     17.59 o
   0  20   6     1842.83     1799.23     30.07 o
   1  20   6     1618.50     1520.23     26.29 o
   2  20   6       77.12       69.22      8.49 o
   3  20   6       59.67       79.50     12.66 o
   4  20   6      121.94      120.39     15.58 o
  -5  21   6        3.35       11.72      5.83 o
  -4  21   6       27.04       40.70      5.65 o
  -3  21   6       13.12       24.31      4.86 o
  -2  21   6        7.84        9.86      4.04 o
  -1  21   6        6.73        5.84      3.81 o
   0  21   6       81.75       80.51      7.26 o
   1  21   6       95.00       79.83     12.66 o
   2  21   6       13.82       17.85      9.09 o
   3  21   6        6.86       12.66      9.73 o
   4  21   6       47.63       45.75     11.68 o
  -4  22   6      976.12      959.01     19.08 o
  -3  22   6        3.91       -2.02      4.92 o
  -2  22   6      696.99      728.06     26.18 o
  -1  22   6      510.50      506.11     14.30 o
   0  22   6      642.80      590.26     28.23 o
   1  22   6     1095.66     1003.99     38.29 o
   2  22   6       32.83       39.91     10.71 o
   3  22   6      348.46      377.71     24.34 o
  -4  23   6       37.69       40.73      9.04 o
  -3  23   6       44.35       44.39      6.81 o
  -2  23   6       53.80       55.16      7.42 o
  -1  23   6       26.95       40.10      6.11 o
   0  23   6       17.49       23.36      9.73 o
   1  23   6        0.64        0.97      8.76 o
   2  23   6       11.06        0.00      9.41 o
   3  23   6       49.19       46.08     12.66 o
  -3  24   6      416.57      450.93     15.18 o
  -2  24   6       38.76       29.32      6.36 o
  -1  24   6      409.38      428.11     16.27 o
   0  24   6      404.68      378.36     24.01 o
   1  24   6       10.10       13.95      9.41 o
   2  24   6      455.37      529.58     28.23 o
  -2  25   6        9.09       -0.38      5.29 o
  -1  25   6       32.00       38.20      6.42 o
   0  25   6       18.76       15.25     11.03 o
   1  25   6       28.66       30.50     11.36 o
  -8   1   7      588.54      636.99     18.74 o
  -7   1   7      105.84      130.22      7.22 o
  -6   1   7      555.51      490.68     16.63 o
  -5   1   7     1185.76     1019.29     14.04 o
  -4   1   7     1159.52     1130.13     14.59 o
  -3   1   7     4264.22     4267.78     35.72 o
  -2   1   7     1901.85     1991.82     18.13 o
  -1   1   7     5922.59     6438.51     51.02 o
   0   1   7    11557.35    12356.50     83.99 o
   1   1   7     1816.37     1770.39     15.79 o
   2   1   7     4195.31     4147.08     35.72 o
   3   1   7     1042.27      974.30     10.02 o
   4   1   7      341.27      287.40     13.42 o
   5   1   7     1768.60     1582.56     34.53 o
   6   1   7      600.25      572.19     20.08 o
   7   1   7      116.56      132.96     12.27 o
  -8   2   7       22.08       40.23      6.43 o
  -7   2   7       12.54       10.97      5.06 o
  -6   2   7        5.51        8.18      4.33 o
  -5   2   7      204.87      209.48      6.79 o
  -4   2   7      104.75      111.32      4.04 o
  -3   2   7     1203.98     1298.12     13.37 o
  -2   2   7      781.17      852.29      9.52 o
  -1   2   7       20.67       28.17      1.98 o
   0   2   7      251.77      287.20      4.72 o
   1   2   7        9.66       11.49      1.85 o
   2   2   7        4.22        9.56      1.80 o
   3   2   7        8.32        8.77      2.00 o
   4   2   7       87.28      102.02      8.95 o
   5   2   7        0.27       -5.85      5.85 o
   6   2   7        0.49       -1.85      6.54 o
   7   2   7        1.98       -7.00      7.00 o
  -8   3   7      231.27      257.33     20.35 o
  -7   3   7       17.69       25.56      4.87 o
  -6   3   7       60.76       73.24      8.03 o
  -5   3   7     3378.00     3087.38     34.69 o
  -4   3   7      661.45      666.65     12.18 o
  -3   3   7       61.73       41.46      2.69 o
  -2   3   7     1720.17     1760.03     17.71 o
  -1   3   7     4435.22     4820.38     39.00 o
   0   3   7    12751.47    13781.89     93.40 o
   1   3   7        9.43        1.27      1.53 o
   2   3   7     1810.41     1709.75     15.53 o
   3   3   7     2273.05     2210.07     22.63 o
   4   3   7       12.40        7.57      4.65 o
   5   3   7     1524.69     1395.29     36.99 o
   6   3   7      490.57      450.30     17.98 o
   7   3   7        9.16        2.38     12.01 o
  -8   4   7        5.40        6.88      5.13 o
  -7   4   7       13.34        6.67      4.28 o
  -6   4   7        0.43        1.01      3.50 o
  -5   4   7        0.61        3.58      3.01 o
  -4   4   7       69.99       74.35      3.58 o
  -3   4   7      148.17      157.81      4.08 o
  -2   4   7      711.30      829.83      9.43 o
  -1   4   7      492.36      569.90      7.10 o
   0   4   7       30.38       50.91      2.52 o
   1   4   7      556.84      642.01      7.06 o
   2   4   7      231.19      267.47      4.41 o
   3   4   7      524.63      552.70     10.69 o
   4   4   7       29.82       28.55      4.82 o
   5   4   7       22.19       17.34     11.36 o
   6   4   7        2.61       -6.05      6.05 o
   7   4   7        2.83       -7.30      7.30 o
  -8   5   7       59.45       68.01      7.46 o
  -7   5   7       44.77       65.74      7.49 o
  -6   5   7      440.67      460.45     11.25 o
  -5   5   7       74.25       74.54      4.71 o
  -4   5   7     2727.66     2653.67     28.09 o
  -3   5   7     3005.14     3150.33     27.54 o
  -2   5   7       25.51       13.61      1.88 o
  -1   5   7      638.76      574.47      7.10 o
   0   5   7      630.83      594.65      6.27 o
   1   5   7     5091.71     5226.35     39.40 o
   2   5   7     1460.37     1521.52     14.09 o
   3   5   7      240.77      258.08      6.92 o
   4   5   7     1636.11     1674.07     26.69 o
   5   5   7      286.63      282.41     22.23 o
   6   5   7       87.65       55.46      9.25 o
   7   5   7       70.49       77.78     10.65 o
  -8   6   7        0.26       -3.00      4.83 o
  -7   6   7      172.95      176.67      8.24 o
  -6   6   7       47.93       60.82      5.34 o
  -5   6   7      176.81      208.57     10.18 o
  -4   6   7        2.87        5.46      2.26 o
  -3   6   7      152.27      167.32      4.58 o
  -2   6   7       14.35       16.83      1.91 o
  -1   6   7        0.23        0.73      1.43 o
   0   6   7      499.67      519.52      6.63 o
   1   6   7       98.14      134.49      3.29 o
   2   6   7      319.17      319.42      6.55 o
   3   6   7      262.71      265.84      7.12 o
   4   6   7       50.36       41.01      4.81 o
   5   6   7       82.26       87.34      9.37 o
   6   6   7       46.10       45.09      8.58 o
   7   6   7        5.55        0.38      9.57 o
  -8   7   7       51.08       63.52     11.95 o
  -7   7   7       62.56       91.12      6.53 o
  -6   7   7      130.72      141.66      6.92 o
  -5   7   7     2793.76     2656.42     30.96 o
  -4   7   7      329.42      315.75      7.59 o
  -3   7   7      975.83      983.20     11.88 o
  -2   7   7     4795.96     5017.52     41.20 o
  -1   7   7      368.69      290.33      4.34 o
   0   7   7     2109.69     2098.77     18.77 o
   1   7   7      686.24      659.05      7.31 o
   2   7   7     1510.78     1629.94     16.64 o
   3   7   7     3252.72     3332.67     40.48 o
   4   7   7      444.68      428.95     11.63 o
   5   7   7      765.28      772.28     22.33 o
   6   7   7      157.42      167.05     12.20 o
   7   7   7       22.75       30.98     12.49 o
  -8   8   7       16.15       22.79      7.71 o
  -7   8   7       88.17       90.63      9.13 o
  -6   8   7      228.24      216.32      8.99 o
  -5   8   7      129.49      115.25      5.45 o
  -4   8   7      292.02      327.22      7.68 o
  -3   8   7       27.22       31.54      2.60 o
  -2   8   7       50.51       50.69      3.61 o
  -1   8   7      343.16      388.69      6.50 o
   0   8   7     1199.89     1396.45     13.48 o
   1   8   7      158.36      210.36      4.04 o
   2   8   7       25.75       23.16      2.33 o
   3   8   7     1403.53     1459.18     21.13 o
   4   8   7       81.31       85.61      6.11 o
   5   8   7       91.66      112.82     14.28 o
   6   8   7        1.38       -0.69      6.54 o
   7   8   7      125.68      115.46     14.28 o
  -7   9   7      845.33      827.68     24.44 o
  -6   9   7      291.95      284.96      9.10 o
  -5   9   7       22.75       18.36      3.41 o
  -4   9   7     1199.69     1132.41     23.84 o
  -3   9   7     3107.97     3069.67     28.91 o
  -2   9   7     1818.42     1804.97     17.21 o
  -1   9   7      844.35      910.56      9.98 o
   0   9   7     2291.73     2315.98     26.17 o
   1   9   7     3455.81     3434.77     27.24 o
   2   9   7      516.50      536.89      8.02 o
   3   9   7      528.43      527.89     11.11 o
   4   9   7      483.84      495.32     12.86 o
   5   9   7      309.62      319.38     11.12 o
   6   9   7      419.03      386.94     17.09 o
   7   9   7       23.82       31.12      9.19 o
  -7  10   7       33.88       60.77     18.01 o
  -6  10   7      201.47      205.92      9.91 o
  -5  10   7       49.67       45.28      5.81 o
  -4  10   7       41.29       45.69      4.82 o
  -3  10   7      291.12      307.06      7.99 o
  -2  10   7        6.90        9.74      2.27 o
  -1  10   7        7.72       12.10      2.03 o
   0  10   7       70.77       64.88      3.27 o
   1  10   7      180.94      186.04      4.10 o
   2  10   7     1100.31     1137.15     17.32 o
   3  10   7      396.78      408.16     13.45 o
   4  10   7        2.49        2.48      4.04 o
   5  10   7       14.03       19.34      5.00 o
   6  10   7        0.98       -2.34     11.03 o
  -7  11   7      234.01      238.30     22.55 o
  -6  11   7      429.86      451.92     14.14 o
  -5  11   7      605.58      572.46     28.31 o
  -4  11   7        3.26       -1.79      3.53 o
  -3  11   7      528.91      579.54     12.07 o
  -2  11   7     3114.14     3025.98     30.92 o
  -1  11   7      876.70      850.94     10.74 o
   0  11   7     3089.32     3071.08     28.58 o
   1  11   7     2717.73     2625.71     24.71 o
   2  11   7       13.42        9.45      3.33 o
   3  11   7        5.47        0.72      3.82 o
   4  11   7      450.58      449.32     23.00 o
   5  11   7      169.01      174.74     12.35 o
   6  11   7       50.16       50.60     17.85 o
  -7  12   7       14.84       10.25      6.74 o
  -6  12   7       26.52       37.12      9.45 o
  -5  12   7      173.18      181.81      8.85 o
  -4  12   7      116.44      111.50      6.57 o
  -3  12   7     1089.74     1076.03     15.89 o
  -2  12   7      444.27      448.95      8.41 o
  -1  12   7      440.23      430.30      8.37 o
   0  12   7       60.93       59.92      4.53 o
   1  12   7        2.28        6.05      3.54 o
   2  12   7       23.96       26.87      5.77 o
   3  12   7      309.96      284.45      9.74 o
   4  12   7       23.67       13.01      4.78 o
   5  12   7      152.02      172.30     12.16 o
   6  12   7      176.39      165.11     12.66 o
  -7  13   7       86.96      104.41     10.67 o
  -6  13   7      307.75      299.30     11.92 o
  -5  13   7      565.02      585.25     15.46 o
  -4  13   7     2766.04     2625.17     34.51 o
  -3  13   7      185.03      181.74      6.40 o
  -2  13   7       72.63       61.13      3.91 o
  -1  13   7     1311.24     1221.97     19.37 o
   0  13   7      996.49      984.65     12.49 o
   1  13   7     2934.05     2847.66     28.04 o
   2  13   7      159.87      138.97      8.91 o
   3  13   7       41.23       48.11      7.01 o
   4  13   7      450.18      449.20     12.85 o
   5  13   7       84.43       82.46      7.11 o
   6  13   7      268.03      276.96     15.25 o
  -7  14   7      143.42      163.22     12.61 o
  -6  14   7       62.28       62.98      8.48 o
  -5  14   7       10.50       11.74      4.78 o
  -4  14   7     1343.21     1244.16     20.27 o
  -3  14   7       71.17       67.70      5.00 o
  -2  14   7      413.76      400.32      9.74 o
  -1  14   7       76.08       66.64      4.01 o
   0  14   7      263.11      258.73      5.97 o
   1  14   7     2341.49     2268.78     28.79 o
   2  14   7      245.26      241.79     17.04 o
   3  14   7      203.50      209.83     11.45 o
   4  14   7        2.91        4.75      6.81 o
   5  14   7       77.02       75.30      9.04 o
   6  14   7       63.13       88.26     16.55 o
  -6  15   7      281.06      310.91     14.91 o
  -5  15   7      243.11      244.72      9.20 o
  -4  15   7     2260.57     2192.91     30.57 o
  -3  15   7     2324.97     2214.77     30.05 o
  -2  15   7      526.64      545.94     11.63 o
  -1  15   7       43.75       36.73      3.50 o
   0  15   7      321.47      299.08      6.51 o
   1  15   7     2624.51     2649.89     43.61 o
   2  15   7     1121.75     1065.74     25.24 o
   3  15   7      152.80      183.27     10.85 o
   4  15   7      894.62      915.90     49.00 o
   5  15   7      221.34      212.65     23.69 o
   6  15   7       99.15       78.85     16.55 o
  -6  16   7        6.31        6.89      6.61 o
  -5  16   7        1.30       -0.65      4.19 o
  -4  16   7      330.72      337.84     10.33 o
  -3  16   7     1050.10     1016.84     17.67 o
  -2  16   7       73.44       68.31      5.02 o
  -1  16   7      217.25      200.11      7.08 o
   0  16   7      140.83      136.14      4.70 o
   1  16   7      207.49      197.49      8.85 o
   2  16   7       87.32       86.52      9.90 o
   3  16   7        8.23       18.14      6.39 o
   4  16   7       44.13       50.42      8.27 o
   5  16   7        0.54        2.19      7.79 o
  -6  17   7      190.56      214.49     13.42 o
  -5  17   7      359.58      360.02     11.23 o
  -4  17   7     1115.94     1107.82     19.57 o
  -3  17   7      709.98      720.90     14.67 o
  -2  17   7      859.37      821.14     15.69 o
  -1  17   7      804.32      781.49     14.47 o
   0  17   7       73.36       85.21      4.57 o
   1  17   7     1242.43     1218.84     22.40 o
   2  17   7     1775.81     1792.18     36.93 o
   3  17   7      304.76      322.87     14.43 o
   4  17   7      259.18      249.39     13.58 o
   5  17   7       89.91       87.01     22.39 o
  -6  18   7       21.40       27.54      7.71 o
  -5  18   7        6.75        2.37      4.40 o
  -4  18   7      455.15      474.48     12.32 o
  -3  18   7       19.56       22.77      4.82 o
  -2  18   7      145.16      143.41      6.98 o
  -1  18   7       96.58      102.63      5.70 o
   0  18   7        0.53       -0.22      2.65 o
   1  18   7       80.22       78.02      6.60 o
   2  18   7       81.72       92.51      8.68 o
   3  18   7        5.08        4.95      6.14 o
   4  18   7       62.01       50.19      8.64 o
   5  18   7        0.89       -6.77      6.77 o
  -5  19   7       90.10      114.76      8.49 o
  -4  19   7      280.24      281.84     12.51 o
  -3  19   7      597.65      650.33     14.25 o
  -2  19   7      157.65      174.38      7.53 o
  -1  19   7     1324.71     1317.24     28.34 o
   0  19   7      389.31      392.68      8.87 o
   1  19   7      310.18      326.35     11.36 o
   2  19   7      420.25      436.93     24.99 o
   3  19   7       73.22       69.39      8.94 o
   4  19   7      255.57      265.44     14.69 o
  -5  20   7      101.16      121.29      9.01 o
  -4  20   7        1.94        2.97      4.57 o
  -3  20   7       48.02       50.13      6.28 o
  -2  20   7        7.32        0.73      3.57 o
  -1  20   7        2.74        2.05      3.70 o
   0  20   7      367.88      357.40      9.80 o
   1  20   7       14.53       16.14      5.10 o
   2  20   7       48.60       48.72     12.98 o
   3  20   7      139.00      166.45     11.82 o
   4  20   7       19.30       17.85     10.38 o
  -5  21   7      193.70      215.89     12.72 o
  -4  21   7      155.45      181.04      8.61 o
  -3  21   7       30.69       36.35      5.39 o
  -2  21   7      378.43      388.08     11.07 o
  -1  21   7      406.23      419.30      9.97 o
   0  21   7      128.26      147.81      8.11 o
   1  21   7      139.83      154.18      8.67 o
   2  21   7      563.02      511.73     26.61 o
   3  21   7      251.31      235.91     19.47 o
   4  21   7       23.00       18.82     11.03 o
  -4  22   7        0.03        1.90      5.63 o
  -3  22   7       58.18       56.29      7.92 o
  -2  22   7       58.60       65.11      5.93 o
  -1  22   7       43.48       57.90      5.41 o
   0  22   7      464.56      420.22     23.69 o
   1  22   7        8.65        2.60      8.76 o
   2  22   7       77.73       57.44     12.33 o
   3  22   7       21.79       22.39     11.36 o
  -3  23   7      176.48      176.54     17.51 o
  -2  23   7       24.31       20.57      5.78 o
  -1  23   7      458.15      476.15     14.46 o
   0  23   7       64.89       54.19     12.33 o
   1  23   7      626.67      596.10     29.20 o
   2  23   7      282.55      230.39     20.12 o
   3  23   7       80.52      110.33     15.90 o
  -3  24   7        4.14        5.22      5.86 o
  -2  24   7        3.36        8.73      5.37 o
  -1  24   7       74.44       89.68      9.52 o
   0  24   7       22.08        8.44      9.73 o
   1  24   7       11.43       15.58     10.06 o
   2  24   7      103.82       93.46     14.60 o
  -2  25   7      113.94      123.40     11.45 o
  -1  25   7       53.43       34.40     12.66 o
   0  25   7      102.36       98.65     15.25 o
   1  25   7      516.50      510.76     28.23 o
  -8   0   8      439.00      455.06     18.85 o
  -7   0   8      494.17      521.04     18.52 o
  -6   0   8      280.06      225.04     11.91 o
  -5   0   8       37.85       39.39      6.30 o
  -4   0   8     1804.52     1745.55     47.97 o
  -3   0   8     1603.59     1795.70     28.79 o
  -2   0   8      451.19      393.33      8.67 o
  -1   0   8      302.54      278.22      7.77 o
   0   0   8      471.13      446.89      7.79 o
   1   0   8     4098.37     4271.30     49.47 o
   2   0   8     1049.10     1118.99     16.16 o
   3   0   8      453.14      417.91      8.49 o
   4   0   8      422.32      414.71     22.39 o
   5   0   8      180.63      199.89     17.85 o
   6   0   8     1851.72     1637.41     52.89 o
   7   0   8      286.37      242.72     21.74 o
  -8   1   8       26.94       43.27      6.31 o
  -7   1   8        3.48        8.98      4.46 o
  -6   1   8      247.30      241.66      8.58 o
  -5   1   8      448.32      393.52      9.99 o
  -4   1   8      320.16      349.66      7.42 o
  -3   1   8      641.39      676.83      8.76 o
  -2   1   8      183.57      195.40      4.46 o
  -1   1   8       13.32       14.93      1.94 o
   0   1   8      208.86      264.48      4.75 o
   1   1   8      363.16      372.22      5.71 o
   2   1   8      105.82      108.42      3.57 o
   3   1   8        5.15        3.57      2.21 o
   4   1   8      568.49      512.79     17.55 o
   5   1   8      125.82      119.56     12.33 o
   6   1   8      118.80      110.42     11.11 o
   7   1   8       17.65       19.02      8.60 o
  -8   2   8      204.80      207.37      9.67 o
  -7   2   8        7.18        6.97      4.92 o
  -6   2   8       24.22       12.08      4.07 o
  -5   2   8     1230.30     1164.69     18.53 o
  -4   2   8      353.73      318.08      7.03 o
  -3   2   8      359.28      356.18      6.13 o
  -2   2   8     2807.38     2925.31     25.61 o
  -1   2   8      169.69      177.81      4.07 o
   0   2   8     2209.14     2239.38     17.59 o
   1   2   8     1736.11     1636.29     16.32 o
   2   2   8     3025.57     3048.29     27.37 o
   3   2   8     2215.12     2249.39     35.05 o
   4   2   8      202.41      193.99     11.47 o
   5   2   8     1056.86     1014.40     26.48 o
   6   2   8     1091.99     1026.68     65.71 o
   7   2   8       32.00       20.64      8.71 o
  -8   3   8        0.70       11.78      4.95 o
  -7   3   8       21.16       12.45      4.49 o
  -6   3   8       15.51        5.73      3.76 o
  -5   3   8      128.47      157.83      8.20 o
  -4   3   8      107.19       85.45      4.20 o
  -3   3   8      141.29      151.76      4.15 o
  -2   3   8       35.86       50.06      2.98 o
  -1   3   8      311.04      328.91      5.42 o
   0   3   8      460.20      531.03      6.12 o
   1   3   8      243.43      227.97      4.64 o
   2   3   8     2191.80     2313.28     20.44 o
   3   3   8       83.59       86.65      4.74 o
   4   3   8      928.40      891.97     23.28 o
   5   3   8       19.40       25.98      7.56 o
   6   3   8       24.13       19.18      7.71 o
   7   3   8        2.69       -7.25      7.25 o
  -8   4   8      272.77      269.22     17.41 o
  -7   4   8      347.78      348.67     10.86 o
  -6   4   8       65.50       73.17      5.65 o
  -5   4   8      884.43      880.63     15.49 o
  -4   4   8      497.23      490.54      8.91 o
  -3   4   8      329.47      275.00      5.81 o
  -2   4   8     1037.45      970.21     10.80 o
  -1   4   8     2969.75     3145.06     26.99 o
   0   4   8     3282.27     3246.29     25.68 o
   1   4   8     1106.13     1075.79     11.17 o
   2   4   8     1630.49     1628.40     15.30 o
   3   4   8     1336.83     1297.18     19.00 o
   4   4   8      867.78      816.02     22.13 o
   5   4   8      414.98      410.45     40.40 o
   6   4   8      368.64      348.47     16.62 o
   7   4   8      183.13      203.81     14.54 o
  -8   5   8        0.45        7.72      6.41 o
  -7   5   8       18.04       17.38      5.29 o
  -6   5   8      380.75      379.69     19.91 o
  -5   5   8      159.91      146.10      6.52 o
  -4   5   8        5.75        5.66      2.88 o
  -3   5   8      177.02      174.53      4.75 o
  -2   5   8      421.75      453.01      6.73 o
  -1   5   8       76.16       85.01      3.07 o
   0   5   8      405.35      401.38      5.29 o
   1   5   8      220.52      248.21      4.58 o
   2   5   8       66.22       85.29      2.89 o
   3   5   8      424.25      435.51      9.11 o
   4   5   8      116.44      111.54      8.01 o
   5   5   8      159.32      139.81     11.11 o
   6   5   8      194.32      190.37     21.42 o
   7   5   8       53.87       52.51     10.26 o
  -8   6   8        4.32        8.04      5.30 o
  -7   6   8       26.67       28.20      5.15 o
  -6   6   8      399.08      388.41     10.61 o
  -5   6   8      473.67      440.89     10.54 o
  -4   6   8     1287.79     1211.74     16.72 o
  -3   6   8     2172.26     2132.64     23.79 o
  -2   6   8     1959.09     1937.76     18.35 o
  -1   6   8        3.57        6.99      1.60 o
   0   6   8     1415.40     1366.30     12.66 o
   1   6   8     3399.84     3302.95     33.39 o
   2   6   8      938.75      951.27     11.35 o
   3   6   8     2133.85     2207.17     33.11 o
   4   6   8      680.62      702.86     15.41 o
   5   6   8      264.46      260.70     14.14 o
   6   6   8      474.24      464.16     18.65 o
   7   6   8       55.40       54.75     10.20 o
  -8   7   8        8.75       38.39     22.55 o
  -7   7   8      132.71      129.96      7.52 o
  -6   7   8        0.29        1.54      3.56 o
  -5   7   8      355.63      335.38      9.22 o
  -4   7   8      126.05      130.18      5.35 o
  -3   7   8      129.09      128.62      4.56 o
  -2   7   8        0.47       -2.56      2.56 o
  -1   7   8      132.19      136.50      3.36 o
   0   7   8      134.27      152.42      3.65 o
   1   7   8        2.02        4.33      1.86 o
   2   7   8       12.57       14.71      2.40 o
   3   7   8     1245.21     1195.46     18.63 o
   4   7   8        0.14       -3.70      3.70 o
   5   7   8      372.30      351.20     26.93 o
   6   7   8      277.46      267.30     15.00 o
   7   7   8       55.20       47.77     12.82 o
  -7   8   8       15.57        5.49      5.90 o
  -6   8   8       72.71       69.92      5.56 o
  -5   8   8      546.47      542.72     11.78 o
  -4   8   8     1741.72     1652.76     21.12 o
  -3   8   8     1182.06     1155.38     14.64 o
  -2   8   8      224.38      227.29      7.64 o
  -1   8   8     1338.41     1302.30     13.85 o
   0   8   8     1685.58     1717.09     17.41 o
   1   8   8     2524.98     2461.08     21.52 o
   2   8   8     2070.66     2044.51     27.50 o
   3   8   8       16.48       16.56      3.76 o
   4   8   8      685.18      696.57     16.57 o
   5   8   8     1302.80     1237.95     30.02 o
   6   8   8      338.59      332.27     16.40 o
  -7   9   8       23.19       22.75      7.79 o
  -6   9   8        0.06        4.09      5.08 o
  -5   9   8       34.71       35.43      5.46 o
  -4   9   8      123.46      144.46      7.02 o
  -3   9   8     2057.27     1969.29     27.37 o
  -2   9   8      390.63      396.41      8.64 o
  -1   9   8       39.86       48.38      3.22 o
   0   9   8       38.24       42.35      3.15 o
   1   9   8        4.77        4.80      1.94 o
   2   9   8      435.94      453.89     17.61 o
   3   9   8       43.47       46.44      5.17 o
   4   9   8      109.53       94.28      9.14 o
   5   9   8       71.50       64.72     10.87 o
   6   9   8      190.84      187.08     13.26 o
  -7  10   8      498.54      492.87     34.88 o
  -6  10   8      356.75      380.95     15.37 o
  -5  10   8      295.26      301.06     11.38 o
  -4  10   8     1249.31     1188.61     27.36 o
  -3  10   8     3015.11     2804.17     41.60 o
  -2  10   8      344.10      339.11      8.01 o
  -1  10   8      871.77      890.20     12.25 o
   0  10   8     1934.55     1855.60     20.40 o
   1  10   8     5554.29     5589.51     46.55 o
   2  10   8     1794.42     1767.46     27.41 o
   3  10   8      174.77      180.26      8.31 o
   4  10   8      625.81      689.98     24.83 o
   5  10   8       94.71       96.30      9.88 o
   6  10   8      687.37      709.16     23.12 o
  -7  11   8        1.28       11.40      7.16 o
  -6  11   8      522.11      516.36     22.66 o
  -5  11   8      260.91      246.90     10.61 o
  -4  11   8      200.53      193.50      8.78 o
  -3  11   8     2570.78     2579.71     47.25 o
  -2  11   8      353.60      348.09      8.40 o
  -1  11   8      508.20      517.41      9.80 o
   0  11   8       11.61        3.43      2.37 o
   1  11   8       95.82      105.95      3.97 o
   2  11   8     1838.29     1825.52     28.18 o
   3  11   8      171.50      189.68      8.40 o
   4  11   8       27.70       25.06      5.05 o
   5  11   8        0.60       -3.71      4.63 o
   6  11   8       87.46       93.06     10.92 o
  -7  12   8      129.21      156.38     12.24 o
  -6  12   8      678.38      690.44     17.91 o
  -5  12   8      297.67      290.78     11.24 o
  -4  12   8       10.01        8.41      7.80 o
  -3  12   8      556.83      567.49     14.07 o
  -2  12   8     3196.19     3184.17     39.91 o
  -1  12   8     1853.13     1818.45     24.97 o
   0  12   8     1221.96     1231.62     16.34 o
   1  12   8     2331.65     2315.18     26.33 o
   2  12   8     1214.11     1185.45     26.59 o
   3  12   8      725.99      762.43     20.82 o
   4  12   8     1257.82     1289.99     23.82 o
   5  12   8      377.03      380.77     12.77 o
   6  12   8       98.40      118.99     11.85 o
  -7  13   8       16.40       16.73      7.56 o
  -6  13   8        0.02       -2.51      5.34 o
  -5  13   8      397.51      389.56     13.02 o
  -4  13   8        7.66        2.13      6.09 o
  -3  13   8       53.10       60.29      6.46 o
  -2  13   8       27.51       36.15      4.12 o
  -1  13   8      193.87      185.27      6.01 o
   0  13   8      108.89      107.80      4.73 o
   1  13   8        7.53       11.31      4.42 o
   2  13   8     1092.24     1120.13     26.04 o
   3  13   8       92.38       95.26     13.63 o
   4  13   8      423.50      455.58     36.34 o
   5  13   8        2.47       -3.79      6.30 o
   6  13   8       62.52       36.34     14.93 o
  -7  14   8      267.19      310.52     40.72 o
  -6  14   8      104.09      121.31      9.02 o
  -5  14   8       20.97       22.94      5.71 o
  -4  14   8      842.28      791.29     17.97 o
  -3  14   8     2111.27     1999.38     27.90 o
  -2  14   8      228.08      238.69      8.15 o
  -1  14   8     1006.27     1018.75     14.87 o
   0  14   8      960.24      904.96     13.29 o
   1  14   8      151.39      178.11      8.30 o
   2  14   8     1674.03     1657.43     34.30 o
   3  14   8     1910.37     1863.27     38.19 o
   4  14   8     1010.48      997.93     66.68 o
   5  14   8      260.80      264.49     14.03 o
  -6  15   8       59.03       72.40      7.84 o
  -5  15   8      445.09      422.39     13.76 o
  -4  15   8      209.83      203.43      8.19 o
  -3  15   8      206.50      206.80      8.03 o
  -2  15   8     1551.59     1523.57     22.53 o
  -1  15   8       26.33       25.62      3.40 o
   0  15   8      320.80      298.94      6.69 o
   1  15   8        1.57       -2.72      4.25 o
   2  15   8      106.11      107.28     13.79 o
   3  15   8      194.64      193.29     11.80 o
   4  15   8        9.36       24.58      7.41 o
   5  15   8        5.81        2.32      7.01 o
  -6  16   8      165.75      189.81     16.87 o
  -5  16   8      186.55      194.27     10.22 o
  -4  16   8       65.41       69.77      5.91 o
  -3  16   8      975.79      967.10     17.45 o
  -2  16   8     2113.79     2012.39     27.93 o
  -1  16   8        3.40        1.84      3.65 o
   0  16   8        7.80        8.95      2.61 o
   1  16   8     1266.25     1212.69     22.59 o
   2  16   8      933.26      903.18     23.52 o
   3  16   8      671.40      673.95     20.76 o
   4  16   8      568.47      594.69     20.28 o
   5  16   8      361.70      384.10     25.15 o
  -6  17   8      146.96      162.22     22.55 o
  -5  17   8       43.98       54.17      8.49 o
  -4  17   8        8.53        2.79      4.19 o
  -3  17   8       11.32       13.68      4.28 o
  -2  17   8       71.63       65.73      5.38 o
  -1  17   8      143.60      144.36      6.52 o
   0  17   8       23.64       22.00      3.54 o
   1  17   8      329.75      308.62     11.17 o
   2  17   8      128.24      145.94     10.44 o
   3  17   8        0.91       -0.51      5.76 o
   4  17   8        0.83        3.57      6.70 o
   5  17   8        3.69       -7.19      9.90 o
  -5  18   8       94.65       95.00      8.90 o
  -4  18   8      618.67      637.43     14.59 o
  -3  18   8      233.94      236.28      8.80 o
  -2  18   8       14.21       13.96      4.00 o
  -1  18   8      873.22      865.21     15.70 o
   0  18   8     1018.89      993.58     16.92 o
   1  18   8      429.75      451.67     13.24 o
   2  18   8      589.79      577.26     18.93 o
   3  18   8      199.04      215.93     16.71 o
   4  18   8       87.21       84.51     10.12 o
  -5  19   8       81.28      107.72     10.44 o
  -4  19   8       84.43       78.36      6.58 o
  -3  19   8      104.75      101.01      6.57 o
  -2  19   8       23.42       29.48      4.66 o
  -1  19   8       66.70       71.18      7.21 o
   0  19   8        5.52        3.80      4.74 o
   1  19   8       80.87       64.86      6.72 o
   2  19   8       19.70       20.08     11.84 o
   3  19   8        2.11        2.60      9.09 o
   4  19   8       55.57       55.85     15.41 o
  -5  20   8       54.84       47.37      6.60 o
  -4  20   8       76.88       71.97      6.55 o
  -3  20   8       51.31       52.85      7.53 o
  -2  20   8      817.79      838.68     16.41 o
  -1  20   8      492.45      499.97     10.83 o
   0  20   8       94.25      100.36      7.31 o
   1  20   8      479.76      481.22     14.99 o
   2  20   8      540.30      531.27     19.31 o
   3  20   8      116.98      104.04     10.52 o
   4  20   8       13.51        8.28     11.36 o
  -4  21   8       69.28       80.51      6.92 o
  -3  21   8       21.96       22.57      4.92 o
  -2  21   8       98.82      106.69      6.87 o
  -1  21   8       18.99       32.93      4.22 o
   0  21   8        9.78        2.68      4.63 o
   1  21   8        0.28       -1.00      5.17 o
   2  21   8       17.70       29.25      8.44 o
   3  21   8        2.24        4.54      9.41 o
  -4  22   8        7.94        4.48      6.65 o
  -3  22   8      192.09      191.63      8.89 o
  -2  22   8      147.14      149.96      7.86 o
  -1  22   8      488.01      517.27     11.39 o
   0  22   8      325.06      322.88     16.37 o
   1  22   8       41.77       30.50     11.03 o
   2  22   8      244.92      208.65     18.82 o
   3  22   8      319.95      341.37     23.04 o
  -3  23   8       61.80       66.16      7.58 o
  -2  23   8       39.72       26.35      6.24 o
  -1  23   8       23.99        6.81     10.38 o
   0  23   8        0.38        1.62      9.41 o
   1  23   8      287.52      251.49     20.77 o
   2  23   8       43.87       37.64     12.33 o
  -2  24   8      325.78      364.55     13.67 o
  -1  24   8      102.08       95.08     14.60 o
   0  24   8        6.06        2.27      9.09 o
   1  24   8      120.94      134.34     16.55 o
  -8   1   9      362.38      400.67     12.86 o
  -7   1   9      371.58      349.84     11.11 o
  -6   1   9       16.02       12.67      4.09 o
  -5   1   9      276.77      280.26     10.88 o
  -4   1   9      147.42      146.54      6.65 o
  -3   1   9      310.34      292.45      7.06 o
  -2   1   9     3466.27     3533.09     30.59 o
  -1   1   9     1390.08     1532.77     15.13 o
   0   1   9      799.57      781.82      8.16 o
   1   1   9      504.58      490.92      6.58 o
   2   1   9      963.65      940.66     12.06 o
   3   1   9     1571.64     1587.16     35.11 o
   4   1   9      110.44      118.15     12.82 o
   5   1   9      471.93      452.87     45.43 o
   6   1   9      887.38      880.30     26.15 o
   7   1   9      160.85      168.74     13.99 o
  -8   2   9       29.07       50.47      6.35 o
  -7   2   9        4.22       10.92      6.09 o
  -6   2   9       91.80       98.56      6.23 o
  -5   2   9        0.19        5.09      3.92 o
  -4   2   9       85.92       99.13      7.80 o
  -3   2   9       22.04       20.51      2.80 o
  -2   2   9       91.76       98.70      3.51 o
  -1   2   9       33.02       29.87      3.46 o
   0   2   9      420.21      445.93      5.86 o
   1   2   9      360.30      372.38      6.12 o
   2   2   9        3.72        2.61      2.21 o
   3   2   9      444.02      439.09      8.93 o
   4   2   9        4.12       -0.65      6.18 o
   5   2   9        9.21        1.97      7.00 o
   6   2   9       11.75        2.15     13.79 o
   7   2   9       62.04       58.28     10.67 o
  -8   3   9      401.14      433.72     13.32 o
  -7   3   9       81.24       77.19     10.02 o
  -6   3   9      350.43      330.64      9.93 o
  -5   3   9      229.21      249.12      8.20 o
  -4   3   9      582.88      550.85     13.32 o
  -3   3   9      419.90      377.02      7.63 o
  -2   3   9      247.58      232.84      9.70 o
  -1   3   9     1890.37     2068.33     19.28 o
   0   3   9       80.39       66.97      2.62 o
   1   3   9     2559.92     2464.29     21.82 o
   2   3   9     3273.97     3322.70     29.80 o
   3   3   9      377.87      376.66      9.20 o
   4   3   9      606.00      570.53     18.81 o
   5   3   9      329.62      339.04     21.90 o
   6   3   9      185.41      187.41     20.44 o
  -8   4   9       39.46       64.63      7.00 o
  -7   4   9        6.38       10.29      4.60 o
  -6   4   9      103.06       96.14      6.19 o
  -5   4   9      343.03      300.34      9.03 o
  -4   4   9       58.84       57.96      4.41 o
  -3   4   9       33.47       16.81      2.74 o
  -2   4   9      318.38      309.53      5.76 o
  -1   4   9        8.63       12.00      2.13 o
   0   4   9       68.60       87.52      3.15 o
   1   4   9      360.20      413.52      6.08 o
   2   4   9     1934.92     1946.49     23.61 o
   3   4   9        3.79        1.39      3.16 o
   4   4   9      582.13      525.25     21.09 o
   5   4   9      347.00      332.28     15.89 o
   6   4   9       25.44        3.93     20.93 o
  -8   5   9       67.27       85.99      7.51 o
  -7   5   9      414.57      412.72     12.03 o
  -6   5   9       64.03      100.40      6.28 o
  -5   5   9      226.49      224.34     10.26 o
  -4   5   9      174.97      174.28      6.72 o
  -3   5   9     1571.64     1538.17     18.21 o
  -2   5   9     2634.20     2607.43     25.14 o
  -1   5   9       38.28       22.18      2.10 o
   0   5   9       85.62       74.31      2.69 o
   1   5   9      461.32      443.65      6.30 o
   2   5   9     4720.07     4729.33     42.30 o
   3   5   9     5323.38     5209.63     96.25 o
   4   5   9       37.53       46.36      8.14 o
   5   5   9       20.15       30.28      8.09 o
   6   5   9      696.70      684.85     23.14 o
  -7   6   9      144.45      135.93      7.76 o
  -6   6   9      346.72      311.28     12.13 o
  -5   6   9       81.29       81.60      5.46 o
  -4   6   9        0.21       -2.18      2.70 o
  -3   6   9     2725.47     2661.61     27.94 o
  -2   6   9      114.95      142.52      4.68 o
  -1   6   9       48.17       51.43      2.60 o
   0   6   9     1239.14     1247.71     12.95 o
   1   6   9        0.07       -0.20      1.97 o
   2   6   9      343.09      343.30      7.95 o
   3   6   9      159.75      184.88      7.71 o
   4   6   9      874.17      843.72     26.93 o
   5   6   9      106.43       95.62     10.19 o
   6   6   9      308.23      308.57     16.38 o
  -7   7   9       13.25       27.56      7.50 o
  -6   7   9      136.97      151.50     10.69 o
  -5   7   9        2.37        5.13      3.33 o
  -4   7   9      476.93      463.90     10.49 o
  -3   7   9     3106.73     3141.98     32.21 o
  -2   7   9      541.31      512.18      9.94 o
  -1   7   9       25.45       27.72      2.25 o
   0   7   9      437.37      391.19      6.41 o
   1   7   9     2275.05     2294.71     20.62 o
   2   7   9     1305.03     1294.90     19.57 o
   3   7   9     1011.71     1032.64     18.13 o
   4   7   9     1791.91     1800.01     29.49 o
   5   7   9      774.60      717.05     22.33 o
   6   7   9      205.94      225.41     14.55 o
  -7   8   9      166.67      176.29     13.59 o
  -6   8   9        0.38        1.40      5.17 o
  -5   8   9      161.96      155.56      8.24 o
  -4   8   9     1678.85     1547.96     39.30 o
  -3   8   9      544.41      531.66      9.87 o
  -2   8   9     3168.28     3305.60     33.00 o
  -1   8   9        0.51        2.62      1.99 o
   0   8   9        2.02        3.00      2.16 o
   1   8   9      831.17      833.21     10.09 o
   2   8   9      772.55      774.28     14.09 o
   3   8   9       77.11       60.91      5.78 o
   4   8   9      225.69      251.11      9.87 o
   5   8   9     1109.49     1055.32     27.92 o
   6   8   9       62.34       63.38     12.17 o
  -7   9   9      249.27      255.07     12.85 o
  -6   9   9       55.68       51.90     10.33 o
  -5   9   9      108.35      118.18      7.98 o
  -4   9   9        5.55        3.97      4.76 o
  -3   9   9      728.52      702.69     15.74 o
  -2   9   9     1521.27     1459.31     19.73 o
  -1   9   9      480.58      463.69      8.51 o
   0   9   9     1176.98     1184.33     13.91 o
   1   9   9       57.40       68.46      3.88 o
   2   9   9     1354.26     1413.20     23.67 o
   3   9   9     1693.65     1713.41     39.99 o
   4   9   9      196.28      214.84      9.49 o
   5   9   9      579.99      633.44     36.18 o
   6   9   9      424.19      398.91     18.25 o
  -7  10   9       14.64       16.00      7.82 o
  -6  10   9        8.10        9.36      5.66 o
  -5  10   9      503.35      448.04     13.59 o
  -4  10   9      165.50      160.76      8.39 o
  -3  10   9      378.08      374.92     11.58 o
  -2  10   9      129.74      131.72      6.15 o
  -1  10   9        0.77        4.95      3.89 o
   0  10   9      107.26       96.06      4.17 o
   1  10   9      416.86      380.22      7.11 o
   2  10   9       53.82       66.69      5.70 o
   3  10   9       21.96       23.80      4.86 o
   4  10   9       16.83       18.10      5.37 o
   5  10   9       54.89       66.00      9.36 o
   6  10   9       10.64       -2.23      7.79 o
  -7  11   9      322.31      313.25     13.49 o
  -6  11   9      789.48      756.73     22.10 o
  -5  11   9       81.58       76.99      7.01 o
  -4  11   9      308.33      286.67     13.11 o
  -3  11   9      353.60      335.89     11.01 o
  -2  11   9      731.78      737.94     16.02 o
  -1  11   9      169.28      165.68      6.49 o
   0  11   9     1536.69     1479.24     20.10 o
   1  11   9     1690.65     1586.36     22.83 o
   2  11   9        3.86        3.35      5.07 o
   3  11   9      428.14      457.07     12.66 o
   4  11   9      541.43      599.66     15.39 o
   5  11   9       57.29       48.64      8.87 o
   6  11   9      218.67      206.92     25.80 o
  -7  12   9       17.85       49.26     10.55 o
  -6  12   9       17.58       13.64     10.63 o
  -5  12   9      162.71      164.63      9.15 o
  -4  12   9      407.12      395.61     12.45 o
  -3  12   9      393.34      364.03     11.47 o
  -2  12   9      238.62      230.06      9.13 o
  -1  12   9       89.37       90.70      7.96 o
   0  12   9        2.19        2.28      2.69 o
   1  12   9        1.35       -2.36      3.96 o
   2  12   9        5.45        3.64      5.07 o
   3  12   9       53.35       59.12      7.64 o
   4  12   9       55.11       68.12     10.71 o
   5  12   9       20.85        3.57     11.68 o
   6  12   9      156.94      142.45     19.79 o
  -7  13   9       12.80       16.62      7.95 o
  -6  13   9       20.66       30.10      6.51 o
  -5  13   9      122.88      143.76      9.07 o
  -4  13   9      176.95      178.13      9.04 o
  -3  13   9      103.75      107.92      8.44 o
  -2  13   9        6.77        1.44      3.88 o
  -1  13   9      577.74      570.78     11.93 o
   0  13   9      667.26      675.27     11.41 o
   1  13   9       96.98       97.30      6.99 o
   2  13   9      425.05      405.99     15.23 o
   3  13   9      349.16      346.46     14.76 o
   4  13   9      498.49      530.19     18.80 o
   5  13   9      186.11      170.04     19.47 o
  -6  14   9        0.80        6.33      5.88 o
  -5  14   9      179.28      164.07     10.22 o
  -4  14   9       21.33       19.94      5.31 o
  -3  14   9      166.26      155.10      8.42 o
  -2  14   9      257.97      273.63     11.30 o
  -1  14   9       76.47       81.97      5.29 o
   0  14   9      583.57      599.85     13.78 o
   1  14   9        1.25       -2.88      4.14 o
   2  14   9      227.61      215.71     11.91 o
   3  14   9      221.26      240.97     12.66 o
   4  14   9      192.68      225.02     17.20 o
   5  14   9       47.80       61.37      9.24 o
  -6  15   9      205.87      224.77     13.74 o
  -5  15   9        1.66       -0.66      6.73 o
  -4  15   9      434.96      425.18     13.53 o
  -3  15   9      305.85      277.59     10.78 o
  -2  15   9      159.15      178.21     10.72 o
  -1  15   9      235.67      249.67      9.43 o
   0  15   9       44.44       41.72      4.41 o
   1  15   9      526.05      513.71     14.11 o
   2  15   9      655.71      689.09     20.53 o
   3  15   9      222.10      222.23     12.70 o
   4  15   9      462.57      445.38     43.16 o
   5  15   9      230.50      242.92     14.58 o
  -6  16   9       71.41       76.13     12.80 o
  -5  16   9      118.80      125.70     11.35 o
  -4  16   9      192.88      192.88      9.67 o
  -3  16   9       47.78       45.87      6.00 o
  -2  16   9       25.24       16.21      4.16 o
  -1  16   9      161.88      168.73      6.86 o
   0  16   9       32.49       31.11      4.16 o
   1  16   9       11.52        7.33      5.25 o
   2  16   9       83.47       74.45      8.71 o
   3  16   9       34.77       22.81      7.25 o
   4  16   9        6.83       -0.84      6.60 o
   5  16   9       45.02       40.03      9.12 o
  -6  17   9       56.08       72.31      9.96 o
  -5  17   9       17.28       23.39      6.36 o
  -4  17   9      342.25      349.04     12.84 o
  -3  17   9      431.79      453.27     11.93 o
  -2  17   9       69.19       71.85      7.77 o
  -1  17   9       74.16       83.03      9.40 o
   0  17   9      312.48      321.56     11.35 o
   1  17   9      473.91      463.26     20.68 o
   2  17   9      135.36      150.30     17.69 o
   3  17   9      319.15      346.29     19.79 o
   4  17   9      800.48      807.34     24.65 o
  -5  18   9        0.02       -5.27      5.27 o
  -4  18   9       33.32       26.95      6.11 o
  -3  18   9      308.97      287.62     10.82 o
  -2  18   9      180.34      164.58      7.56 o
  -1  18   9      105.68      109.72      6.26 o
   0  18   9       17.22       21.06      5.36 o
   1  18   9       79.96       68.52     11.18 o
   2  18   9       59.70       66.87      8.60 o
   3  18   9        5.99        3.80      7.63 o
   4  18   9      300.26      280.86     15.75 o
  -5  19   9      127.02      102.19      8.85 o
  -4  19   9       94.55       98.76      8.25 o
  -3  19   9       48.81       37.31      5.28 o
  -2  19   9      664.16      673.40     14.46 o
  -1  19   9     1282.75     1286.86     18.63 o
   0  19   9      135.36      152.94      8.55 o
   1  19   9      136.58      157.22      9.11 o
   2  19   9      669.02      678.21     21.57 o
   3  19   9      389.37      401.04     17.54 o
   4  19   9       18.61       21.05     10.38 o
  -4  20   9      257.61      248.02     16.96 o
  -3  20   9       45.58       46.62      5.74 o
  -2  20   9       32.64       32.29      5.11 o
  -1  20   9       30.92       33.00      4.47 o
   0  20   9       11.97       12.10      5.24 o
   1  20   9        2.14       -0.77      5.31 o
   2  20   9        0.04        1.62      9.25 o
   3  20   9        4.35       10.15      7.76 o
  -4  21   9       23.29       29.29     10.70 o
  -3  21   9      230.30      249.19     11.29 o
  -2  21   9      758.49      713.15     15.47 o
  -1  21   9      861.43      849.82     22.48 o
   0  21   9       16.74       18.18      5.83 o
   1  21   9      302.93      278.26     11.85 o
   2  21   9      260.18      274.86     15.14 o
   3  21   9      245.02      236.67     14.79 o
  -3  22   9      132.28      152.55     13.40 o
  -2  22   9       35.67       37.91      5.66 o
  -1  22   9      117.45      136.21     12.87 o
   0  22   9        0.01       -3.76      7.23 o
   1  22   9      117.13      124.01      9.65 o
   2  22   9        9.44       13.95     10.06 o
  -3  23   9       23.22       18.64     11.68 o
  -2  23   9       72.04       78.09      7.65 o
  -1  23   9      704.77      724.90     22.73 o
   0  23   9      470.97      435.80     26.61 o
   1  23   9       21.13       21.09     11.03 o
  -1  24   9       27.73       16.87     11.68 o
   0  24   9       20.98       21.74     12.01 o
  -8   0  10      152.86      182.92     34.72 o
  -7   0  10      202.06      227.84     13.54 o
  -6   0  10       94.87       96.16      8.89 o
  -5   0  10      835.90      778.18     28.07 o
  -4   0  10       61.13       62.70      6.78 o
  -3   0  10      706.64      732.77     16.01 o
  -2   0  10     4970.90     5125.39     68.91 o
  -1   0  10      576.50      563.72     11.29 o
   0   0  10     1744.47     1726.27     21.07 o
   1   0  10       10.50        8.60      3.45 o
   2   0  10     2355.03     2403.26     39.78 o
   3   0  10     4033.85     3981.91     96.05 o
   4   0  10      105.20      104.81     14.28 o
   5   0  10     1396.55     1285.33     44.78 o
   6   0  10     1801.24     1683.17     55.81 o
  -8   1  10        2.47       14.44      5.78 o
  -7   1  10       88.34       88.32      6.91 o
  -6   1  10       46.98       53.86      5.45 o
  -5   1  10        3.92        7.17      3.85 o
  -4   1  10      815.69      741.95     13.84 o
  -3   1  10        8.03        4.66      2.65 o
  -2   1  10       75.15       76.42      4.07 o
  -1   1  10       17.17       15.70      2.48 o
   0   1  10      515.51      488.45      6.46 o
   1   1  10      214.06      222.94      4.87 o
   2   1  10        0.49       -1.08      2.35 o
   3   1  10       65.22       61.92      6.79 o
   4   1  10       35.34       32.21      7.91 o
   5   1  10       13.86       11.64      7.66 o
   6   1  10        2.23       -5.92     15.58 o
  -8   2  10      691.99      717.96     17.23 o
  -7   2  10      187.26      217.18      9.35 o
  -6   2  10        7.11        6.22      4.09 o
  -5   2  10      228.31      237.64      9.77 o
  -4   2  10      214.61      188.32      7.14 o
  -3   2  10      187.80      201.30      8.02 o
  -2   2  10     1452.29     1425.39     17.07 o
  -1   2  10     1754.24     1834.76     17.85 o
   0   2  10      174.35      170.55      4.54 o
   1   2  10     1226.77     1231.74     13.00 o
   2   2  10      771.79      800.97      9.69 o
   3   2  10      691.66      669.88     20.32 o
   4   2  10     2239.08     2139.99     43.14 o
   5   2  10      414.70      380.76     26.93 o
   6   2  10      106.14       81.17     11.01 o
  -7   3  10        0.06        3.89      4.59 o
  -6   3  10       27.47       31.10      5.34 o
  -5   3  10        4.93        7.33      3.75 o
  -4   3  10      672.25      640.92     12.72 o
  -3   3  10       17.79       17.22      3.03 o
  -2   3  10      630.02      643.65     10.17 o
  -1   3  10      911.15      946.68     10.76 o
   0   3  10      114.30      136.05      3.65 o
   1   3  10      670.37      746.24     25.22 o
   2   3  10       26.39       28.99      3.09 o
   3   3  10        5.56        2.27      3.39 o
   4   3  10       31.73       32.58      7.79 o
   5   3  10       15.19        4.90      7.53 o
   6   3  10        3.09       -1.14      7.62 o
  -7   4  10      492.07      496.75     16.58 o
  -6   4  10      586.68      539.51     12.95 o
  -5   4  10     1127.81     1028.20     17.75 o
  -4   4  10      226.73      190.69      7.13 o
  -3   4  10      362.56      369.73      8.45 o
  -2   4  10     2606.14     2569.20     30.64 o
  -1   4  10      177.37      197.09      4.72 o
   0   4  10      240.40      257.79      4.99 o
   1   4  10       21.38       23.31      2.87 o
   2   4  10      491.24      525.07     10.08 o
   3   4  10     3484.83     3405.56     51.01 o
   4   4  10       17.36       17.11     16.71 o
   5   4  10      100.56       97.64     15.41 o
   6   4  10      317.68      305.22     16.84 o
  -7   5  10        1.87        6.64      5.67 o
  -6   5  10       53.84       48.53      5.38 o
  -5   5  10       88.57       95.08      6.18 o
  -4   5  10      543.87      499.86     11.04 o
  -3   5  10      630.92      616.58     11.97 o
  -2   5  10       41.25       43.18      3.77 o
  -1   5  10      466.10      467.46      8.22 o
   0   5  10       65.46       68.68      2.95 o
   1   5  10      532.00      511.29      7.42 o
   2   5  10      282.06      278.49      7.73 o
   3   5  10      299.55      306.52      9.14 o
   4   5  10       60.53       53.37      8.58 o
   5   5  10       32.45       28.95      8.35 o
   6   5  10        6.68        4.57      7.87 o
  -7   6  10      300.93      297.13     14.88 o
  -6   6  10      240.48      226.41     10.63 o
  -5   6  10      236.38      234.13      8.41 o
  -4   6  10       11.22       11.25      3.48 o
  -3   6  10       18.99       19.88      3.56 o
  -2   6  10     1072.27     1050.53     13.86 o
  -1   6  10      247.83      234.33      4.98 o
   0   6  10       79.47       72.44      3.26 o
   1   6  10       39.27       45.03      3.56 o
   2   6  10        3.14        0.16      3.45 o
   3   6  10     1599.66     1668.93     24.27 o
   4   6  10     1177.46     1230.04     38.29 o
   5   6  10      102.73       96.10     10.58 o
   6   6  10        3.74        2.70      8.17 o
  -7   7  10      455.78      431.99     15.38 o
  -6   7  10       15.05       14.62      5.61 o
  -5   7  10      225.89      204.09      7.91 o
  -4   7  10      270.13      261.29      8.10 o
  -3   7  10      310.23      299.37      8.14 o
  -2   7  10      226.77      231.43      6.12 o
  -1   7  10      779.70      748.92      9.84 o
   0   7  10       20.58       25.95      3.10 o
   1   7  10      206.23      223.43      5.20 o
   2   7  10     1296.09     1273.24     19.81 o
   3   7  10       58.20       73.27      6.82 o
   4   7  10      212.34      179.84     12.29 o
   5   7  10       20.66       11.03     12.17 o
   6   7  10       31.66       15.76      9.25 o
  -7   8  10       43.44       49.36      7.86 o
  -6   8  10       78.90       71.13      7.75 o
  -5   8  10       95.85       92.31      7.48 o
  -4   8  10      860.86      836.60     19.49 o
  -3   8  10       51.52       60.20     13.96 o
  -2   8  10        2.74        5.13      3.31 o
  -1   8  10      364.71      390.35      6.75 o
   0   8  10      488.72      492.84      7.37 o
   1   8  10      842.82      867.19     10.87 o
   2   8  10       97.41      102.08      6.60 o
   3   8  10       41.61       44.35      5.51 o
   4   8  10     1129.66     1189.46     29.17 o
   5   8  10      280.30      281.81     15.29 o
   6   8  10      194.63      187.26     14.18 o
  -7   9  10        2.51       -0.72      6.35 o
  -6   9  10      135.81      145.38     13.61 o
  -5   9  10       17.58       25.76      5.85 o
  -4   9  10        1.73        1.95      4.41 o
  -3   9  10       32.79       40.48      5.72 o
  -2   9  10       40.08       48.97      4.87 o
  -1   9  10        0.70        6.05      3.43 o
   0   9  10      217.35      221.10      6.59 o
   1   9  10        5.89       18.28      3.49 o
   2   9  10       14.68       24.33      4.82 o
   3   9  10       39.65       25.13      5.33 o
   4   9  10      133.47      136.29      8.32 o
   5   9  10      196.92      191.79     13.35 o
   6   9  10      136.80      123.44     27.42 o
  -7  10  10      470.81      453.91     16.21 o
  -6  10  10      322.37      332.61     23.41 o
  -5  10  10        4.81        6.60      5.00 o
  -4  10  10        3.13        2.42      4.41 o
  -3  10  10      184.11      173.93      8.82 o
  -2  10  10      762.67      767.14     16.38 o
  -1  10  10      497.68      483.76     10.82 o
   0  10  10       68.43       69.47      5.94 o
   1  10  10      170.58      170.26      8.43 o
   2  10  10      507.53      537.09     17.09 o
   3  10  10      387.72      351.23     11.57 o
   4  10  10       75.73       91.90      8.66 o
   5  10  10       46.36       39.03     12.98 o
   6  10  10       91.33       65.36     10.75 o
  -7  11  10       24.35       30.68      9.44 o
  -6  11  10       18.40       23.84      6.53 o
  -5  11  10      148.36      138.68      8.85 o
  -4  11  10        5.08        1.51      4.62 o
  -3  11  10        6.68        5.26      4.26 o
  -2  11  10      317.04      293.31     10.16 o
  -1  11  10      253.23      229.64     10.63 o
   0  11  10      233.95      212.26      6.84 o
   1  11  10      185.58      165.23      8.34 o
   2  11  10        0.64        5.64      6.33 o
   3  11  10      169.87      178.97     11.15 o
   4  11  10       64.61       60.89      8.28 o
   5  11  10        2.03       -7.08      7.08 o
  -7  12  10      333.82      368.83     17.89 o
  -6  12  10      595.78      591.33     19.22 o
  -5  12  10       62.80       59.15      7.18 o
  -4  12  10       97.47       78.32      7.39 o
  -3  12  10      747.87      718.41     23.18 o
  -2  12  10       20.45       15.14      4.64 o
  -1  12  10      277.21      296.52      8.73 o
   0  12  10     1035.71     1004.69     14.89 o
   1  12  10      270.96      272.96     10.41 o
   2  12  10       17.18       15.65      6.28 o
   3  12  10      303.66      318.93     17.04 o
   4  12  10      712.02      701.10     21.76 o
   5  12  10       24.19       32.45     14.28 o
  -6  13  10      230.62      223.32     11.69 o
  -5  13  10        0.01        7.22      5.11 o
  -4  13  10        4.26       -1.41      4.76 o
  -3  13  10       29.05       46.81      5.97 o
  -2  13  10      136.55      162.53      8.05 o
  -1  13  10       11.31       -0.26      4.22 o
   0  13  10       27.01       29.39      3.69 o
   1  13  10        2.54        0.32      4.67 o
   2  13  10      118.17      101.06      9.04 o
   3  13  10       23.79       24.57      7.01 o
   4  13  10       23.73       38.78      8.02 o
   5  13  10        1.39       15.58     13.30 o
  -6  14  10      149.20      180.64     11.42 o
  -5  14  10      213.10      220.86     11.02 o
  -4  14  10      105.35      116.86      9.95 o
  -3  14  10      151.59      152.20     13.16 o
  -2  14  10     1501.36     1410.47     25.26 o
  -1  14  10      415.82      360.68     11.20 o
   0  14  10       44.73       33.54      4.32 o
   1  14  10       24.26       23.77      8.39 o
   2  14  10      882.72      835.36     22.91 o
   3  14  10      555.77      595.82     22.55 o
   4  14  10      213.49      221.17     13.62 o
   5  14  10      417.95      401.08     28.23 o
  -6  15  10       11.02       11.82     11.59 o
  -5  15  10       51.48       49.49      7.13 o
  -4  15  10       14.42       17.81      5.62 o
  -3  15  10      251.86      267.08     10.92 o
  -2  15  10        1.33        8.64      4.43 o
  -1  15  10      221.09      222.59      9.46 o
   0  15  10      166.62      156.58      8.49 o
   1  15  10      116.64      101.22      7.88 o
   2  15  10        6.20        3.10     13.79 o
   3  15  10      311.82      313.91     24.01 o
   4  15  10        0.23       -0.03      6.84 o
   5  15  10       70.08       67.17     16.87 o
  -6  16  10      546.54      555.78     17.77 o
  -5  16  10       52.72       52.89      7.24 o
  -4  16  10      309.40      327.31     12.33 o
  -3  16  10     1113.87     1101.69     22.72 o
  -2  16  10       15.84       12.12      4.76 o
  -1  16  10      404.53      395.67     18.87 o
   0  16  10      695.27      685.77     25.27 o
   1  16  10      130.04      133.34     13.00 o
   2  16  10      127.91      112.56      9.88 o
   3  16  10      349.72      340.89     16.02 o
   4  16  10     1256.97     1327.82     65.55 o
  -5  17  10       64.20       75.75      8.29 o
  -4  17  10       40.44       37.50      6.61 o
  -3  17  10       16.03        8.64      5.22 o
  -2  17  10      126.22      123.41      7.84 o
  -1  17  10      517.35      481.75     12.97 o
   0  17  10       18.86       17.97      5.41 o
   1  17  10       32.02       24.85      6.09 o
   2  17  10       34.70       36.33      7.62 o
   3  17  10        5.00       -3.64      6.47 o
   4  17  10       92.66       96.38     16.87 o
  -5  18  10      216.09      213.75     16.65 o
  -4  18  10      385.36      401.27     14.18 o
  -3  18  10       57.81       51.85      6.73 o
  -2  18  10       38.73       43.40     12.14 o
  -1  18  10      365.37      361.55     10.96 o
   0  18  10      497.88      473.84     14.16 o
   1  18  10      227.35      238.38     11.17 o
   2  18  10      863.48      869.06     25.01 o
   3  18  10       14.83       13.24      7.56 o
   4  18  10       31.93       29.37     10.71 o
  -4  19  10       15.99       16.07      6.01 o
  -3  19  10      450.51      434.94     14.21 o
  -2  19  10        0.41        4.89      4.86 o
  -1  19  10        8.04        8.41      4.14 o
   0  19  10       49.19       40.13      6.24 o
   1  19  10       18.61       19.44      6.07 o
   2  19  10      234.83      230.66     24.82 o
   3  19  10       55.91       52.61      9.33 o
  -4  20  10       54.80       53.80      7.46 o
  -3  20  10       59.58       53.27      7.81 o
  -2  20  10       76.33       91.19      7.81 o
  -1  20  10      548.09      539.24     15.34 o
   0  20  10       33.30       34.71      6.42 o
   1  20  10       41.68       57.45      7.53 o
   2  20  10      417.74      435.88     18.36 o
   3  20  10        2.44       -7.25      7.25 o
  -3  21  10       18.81       15.15      6.04 o
  -2  21  10       28.98       25.63      6.42 o
  -1  21  10        2.56       -2.57      4.97 o
   0  21  10       50.29       56.50      8.88 o
   1  21  10        7.91       -4.41      6.16 o
   2  21  10       55.34       57.05      9.64 o
  -3  22  10       15.31        6.91      5.80 o
  -2  22  10       32.16       52.41      7.16 o
  -1  22  10      419.84      418.64     16.45 o
   0  22  10      109.01       99.17      8.47 o
   1  22  10        9.84       -1.13      5.96 o
  -2  23  10       13.74       24.93      5.31 o
  -1  23  10        2.91        7.53      5.89 o
   0  23  10       87.53       96.35      8.71 o
  -7   1  11      175.75      164.59     12.22 o
  -6   1  11       37.67       39.30      5.40 o
  -5   1  11      332.19      319.62      9.83 o
  -4   1  11       71.69       76.98      5.46 o
  -3   1  11     2254.75     2210.48     33.08 o
  -2   1  11      673.67      682.47     14.57 o
  -1   1  11     1733.58     1789.64     18.68 o
   0   1  11       15.88       18.31      2.48 o
   1   1  11       18.60       21.65      2.75 o
   2   1  11     1357.36     1351.54     16.72 o
   3   1  11        5.20        6.93      6.31 o
   4   1  11      600.88      570.93     30.66 o
   5   1  11      205.33      220.21     14.76 o
   6   1  11      238.14      214.16     15.26 o
  -7   2  11        5.01       11.28      5.05 o
  -6   2  11      119.70      132.35      7.40 o
  -5   2  11       11.66       21.91      4.29 o
  -4   2  11        3.20        1.79      4.50 o
  -3   2  11      242.54      242.56      7.98 o
  -2   2  11      229.10      235.75      6.55 o
  -1   2  11      197.82      213.92      5.74 o
   0   2  11       95.32       93.75      3.73 o
   1   2  11     1197.14     1189.07     12.99 o
   2   2  11      184.52      188.20      6.79 o
   3   2  11      897.41      865.92     26.93 o
   4   2  11      146.33      133.70     11.24 o
   5   2  11       21.92       14.01      8.44 o
   6   2  11       12.18       20.68      9.90 o
  -7   3  11      209.54      218.26      9.67 o
  -6   3  11      136.79      137.59      7.50 o
  -5   3  11     1235.61     1169.70     19.69 o
  -4   3  11      693.78      711.53     16.91 o
  -3   3  11      424.70      410.07      9.88 o
  -2   3  11      886.00      848.58     12.43 o
  -1   3  11       86.55       85.87      3.90 o
   0   3  11        3.58        2.53      2.21 o
   1   3  11     2148.54     2096.24     21.12 o
   2   3  11       16.81       23.61      3.86 o
   3   3  11       52.76       59.18      8.37 o
   4   3  11      496.25      473.58     20.12 o
   5   3  11       77.54       93.88     11.01 o
   6   3  11      208.08      216.05     18.17 o
  -7   4  11        1.28       -0.38      4.48 o
  -6   4  11        0.46        7.37      4.42 o
  -5   4  11        3.51        8.66      3.94 o
  -4   4  11      353.31      333.59      9.88 o
  -3   4  11       63.49       58.93      4.68 o
  -2   4  11      608.75      640.31     11.22 o
  -1   4  11        2.24        0.42      2.41 o
   0   4  11       53.47       52.58      3.15 o
   1   4  11      569.17      568.83      8.98 o
   2   4  11        3.05        3.66      4.82 o
   3   4  11      659.34      594.04     15.59 o
   4   4  11        3.13       12.54      7.33 o
   5   4  11       38.21       34.30      8.81 o
   6   4  11       18.06        8.06      8.83 o
  -7   5  11      363.99      348.84     11.83 o
  -6   5  11      942.40      929.36     18.02 o
  -5   5  11      250.51      260.45      8.99 o
  -4   5  11     1050.44      990.29     31.33 o
  -3   5  11      546.82      554.72     11.71 o
  -2   5  11       91.42       98.98      6.85 o
  -1   5  11      869.55      867.16     11.17 o
   0   5  11       87.95       86.74      3.41 o
   1   5  11      252.26      262.69      6.46 o
   2   5  11     1271.63     1237.35     31.62 o
   3   5  11      940.07      936.81     18.99 o
   4   5  11      350.03      365.93     16.38 o
   5   5  11       58.83       59.17     19.63 o
   6   5  11      142.37      135.33     17.52 o
  -7   6  11        7.52        7.05      6.69 o
  -6   6  11      128.67      120.40      7.21 o
  -5   6  11      116.61      115.04      6.62 o
  -4   6  11      133.45      120.63      6.08 o
  -3   6  11      103.97       94.84      5.44 o
  -2   6  11     1095.53     1113.76     22.53 o
  -1   6  11      505.75      460.84      8.15 o
   0   6  11       99.79      114.89      4.07 o
   1   6  11        0.22        2.19      2.48 o
   2   6  11       16.16        6.03      4.27 o
   3   6  11      142.59      123.45      7.68 o
   4   6  11        5.30       -5.66      9.57 o
   5   6  11       16.05        9.20      8.14 o
   6   6  11       23.10       11.88      9.04 o
  -7   7  11       28.38       37.24      7.59 o
  -6   7  11      147.22      155.08      9.80 o
  -5   7  11      836.75      795.96     19.12 o
  -4   7  11      883.90      918.01     19.88 o
  -3   7  11      571.73      556.54     11.52 o
  -2   7  11      298.02      321.58     11.33 o
  -1   7  11      235.15      240.64      6.00 o
   0   7  11      805.63      817.88     10.81 o
   1   7  11      429.82      446.84      9.46 o
   2   7  11       62.40       54.15      5.88 o
   3   7  11      125.97      143.11      8.16 o
   4   7  11      908.07      921.31     25.88 o
   5   7  11      310.94      298.21     16.35 o
   6   7  11      127.26      126.79     18.01 o
  -7   8  11       20.43       36.69      8.64 o
  -6   8  11        0.92        1.51      5.39 o
  -5   8  11      105.39       95.95      7.86 o
  -4   8  11        1.58       -1.08      4.60 o
  -3   8  11      170.28      174.85      8.87 o
  -2   8  11       12.64       16.72      4.68 o
  -1   8  11       33.18       28.47      7.70 o
   0   8  11      120.67      109.41      5.09 o
   1   8  11       20.50       28.78      3.89 o
   2   8  11      128.68      170.42      8.26 o
   3   8  11       47.24       49.33      6.06 o
   4   8  11      442.27      465.08     18.38 o
   5   8  11       68.85       64.59     10.20 o
  -7   9  11      287.00      323.46     15.08 o
  -6   9  11      483.69      492.65     17.30 o
  -5   9  11      167.42      161.58      9.67 o
  -4   9  11      303.20      281.63     11.11 o
  -3   9  11      112.46      132.23     10.06 o
  -2   9  11      455.94      423.21     12.32 o
  -1   9  11     1036.50      931.85     16.28 o
   0   9  11     1305.09     1278.83     17.63 o
   1   9  11      182.03      187.39      8.98 o
   2   9  11       69.19       58.10      6.08 o
   3   9  11      216.00      237.30     10.39 o
   4   9  11      709.67      736.63     22.92 o
   5   9  11      499.97      489.93     21.74 o
  -7  10  11       57.96       54.92      9.20 o
  -6  10  11      153.14      138.93     11.10 o
  -5  10  11       20.82       20.98      5.79 o
  -4  10  11       44.17       29.75      5.98 o
  -3  10  11        0.41       -4.28      4.28 o
  -2  10  11      319.46      326.71     11.05 o
  -1  10  11      293.67      339.13      9.49 o
   0  10  11        1.07        4.00      3.20 o
   1  10  11        8.02       -2.80      4.47 o
   2  10  11       13.72       14.67      6.08 o
   3  10  11       12.83       13.91      6.24 o
   4  10  11      259.65      262.24     14.72 o
   5  10  11       92.84      109.47     11.59 o
  -6  11  11     1018.11      954.49     22.64 o
  -5  11  11      498.13      519.76     15.72 o
  -4  11  11        8.16        8.08      5.24 o
  -3  11  11      476.56      439.93     13.12 o
  -2  11  11       26.50       31.91      5.08 o
  -1  11  11     1030.80     1004.86     19.73 o
   0  11  11     2577.52     2362.19     31.28 o
   1  11  11       10.93       19.15      5.28 o
   2  11  11      255.83      256.14     12.84 o
   3  11  11      424.52      462.64     17.22 o
   4  11  11      403.03      441.97     27.91 o
   5  11  11      108.56      116.82     18.82 o
  -6  12  11       29.00       53.58      7.89 o
  -5  12  11       40.78       47.37      7.14 o
  -4  12  11        1.12       -1.76      4.69 o
  -3  12  11       58.30       65.70      6.80 o
  -2  12  11      252.20      220.45      9.68 o
  -1  12  11        2.70        3.09      4.93 o
   0  12  11       97.37       80.91      7.57 o
   1  12  11      286.18      271.11     11.01 o
   2  12  11        5.46        1.14      8.44 o
   3  12  11        5.64        4.03      6.30 o
   4  12  11       70.65       98.70     10.12 o
   5  12  11        0.01       -4.54     12.66 o
  -6  13  11      443.99      474.67     17.99 o
  -5  13  11       68.61       65.07      7.45 o
  -4  13  11      236.33      239.29     11.11 o
  -3  13  11      769.06      792.68     18.41 o
  -2  13  11       78.01       74.99      6.57 o
  -1  13  11      346.56      350.59     11.39 o
   0  13  11      734.88      730.38     17.23 o
   1  13  11      279.48      259.69     10.82 o
   2  13  11      223.35      232.23     13.95 o
   3  13  11      144.12      139.64     10.99 o
   4  13  11      205.17      222.15     13.88 o
   5  13  11      448.97      485.77     31.15 o
  -6  14  11       51.49       57.06      8.05 o
  -5  14  11        0.04       -3.51      5.30 o
  -4  14  11      106.25      120.50      8.55 o
  -3  14  11        9.33        9.62      5.04 o
  -2  14  11       79.86       79.78      6.76 o
  -1  14  11        0.25       -0.35      4.25 o
   0  14  11        3.82        3.48      4.79 o
   1  14  11        2.89       -1.21      5.33 o
   2  14  11      142.09      115.54      9.88 o
   3  14  11      216.06      251.60     14.18 o
   4  14  11        1.35       -2.49      9.73 o
  -6  15  11      223.36      227.94     12.31 o
  -5  15  11      453.93      462.51     15.52 o
  -4  15  11       12.94        4.31      5.32 o
  -3  15  11      531.72      520.80     23.79 o
  -2  15  11       38.37       46.88      6.20 o
  -1  15  11       50.95       58.72      5.46 o
   0  15  11      350.40      360.71     12.43 o
   1  15  11       42.37       41.86      6.43 o
   2  15  11      159.93      162.48     11.54 o
   3  15  11      267.92      248.92     24.82 o
   4  15  11      239.00      266.30     15.42 o
  -5  16  11      125.18      134.25      9.77 o
  -4  16  11      223.83      221.25     11.04 o
  -3  16  11       76.33       80.92      7.79 o
  -2  16  11       13.02       12.27      5.03 o
  -1  16  11        4.27       -0.90      3.62 o
   0  16  11      196.55      174.23      9.42 o
   1  16  11       83.79       80.67      7.76 o
   2  16  11        3.00        4.48      6.61 o
   3  16  11       46.50       57.22      9.20 o
   4  16  11      223.90      247.92     18.50 o
  -5  17  11      132.75      139.75     10.17 o
  -4  17  11      254.45      273.05     21.38 o
  -3  17  11      122.89      129.87      8.76 o
  -2  17  11        4.44        2.20      4.76 o
  -1  17  11       45.34       53.28      5.44 o
   0  17  11      327.41      320.94     13.00 o
   1  17  11        1.91       -4.53      5.23 o
   2  17  11       60.60       73.22      9.19 o
   3  17  11      243.32      272.31     15.33 o
  -5  18  11      228.48      247.33     30.99 o
  -4  18  11      115.58      117.59     12.13 o
  -3  18  11       30.74       32.80     13.23 o
  -2  18  11      169.81      189.21      9.90 o
  -1  18  11        0.80        4.39      5.20 o
   0  18  11       10.87        6.63      6.24 o
   1  18  11        9.12        4.56      5.81 o
   2  18  11       10.92       12.04     10.06 o
   3  18  11       11.83       15.40     14.28 o
  -4  19  11        7.61        8.59     11.36 o
  -3  19  11      131.79      151.89     11.40 o
  -2  19  11      268.27      283.75     16.41 o
  -1  19  11       40.36       30.54      6.32 o
   0  19  11      107.82      121.71     10.33 o
   1  19  11      290.09      318.09     14.97 o
   2  19  11      347.74      323.29     16.48 o
   3  19  11       45.64       54.75     17.04 o
  -4  20  11        0.20       -0.27      5.79 o
  -3  20  11        2.68        4.91      5.81 o
  -2  20  11        7.55        2.00      5.22 o
  -1  20  11        7.75        5.00      5.66 o
   0  20  11       60.96       74.61     15.38 o
   1  20  11        7.94        2.85     10.73 o
   2  20  11       26.82       15.86      7.94 o
  -3  21  11      186.74      186.73     10.62 o
  -2  21  11      618.07      666.57     18.11 o
  -1  21  11      343.26      369.24     19.65 o
   0  21  11       90.31       90.88     14.31 o
   1  21  11        2.64        3.64      6.26 o
  -2  22  11       29.75       29.63      6.66 o
  -1  22  11      205.37      222.17     11.36 o
   0  22  11       19.16        5.25      7.71 o
  -7   0  12       21.33       12.44      7.47 o
  -6   0  12      375.12      365.82     27.10 o
  -5   0  12      183.27      212.68     12.66 o
  -4   0  12     6143.66     5663.26    106.60 o
  -3   0  12     1282.28     1303.37     28.64 o
  -2   0  12      258.00      224.80     11.38 o
  -1   0  12     9329.93     9300.75    102.61 o
   0   0  12      229.29      199.51      7.69 o
   1   0  12      366.53      376.27     11.52 o
   2   0  12     1869.47     1832.24     41.54 o
   3   0  12      459.14      350.78     22.07 o
   4   0  12      587.90      569.82     28.88 o
   5   0  12      189.92      168.09     19.47 o
  -7   1  12       75.95       88.69      7.32 o
  -6   1  12      106.09      109.05      8.48 o
  -5   1  12        5.37       11.40      4.87 o
  -4   1  12       61.82       64.69      6.96 o
  -3   1  12        9.95       11.21      3.92 o
  -2   1  12        1.65        1.24      3.35 o
  -1   1  12      188.10      191.49      5.35 o
   0   1  12      631.62      622.99      8.88 o
   1   1  12      425.20      433.12      8.56 o
   2   1  12      149.11      139.09      7.04 o
   3   1  12       27.23       32.55      7.68 o
   4   1  12        0.02       -2.68      6.97 o
   5   1  12       15.50        6.07      8.35 o
  -7   2  12       93.58      111.36      7.96 o
  -6   2  12      956.62      917.40     18.07 o
  -5   2  12      942.06      882.99     16.75 o
  -4   2  12      379.82      376.44     10.52 o
  -3   2  12     1297.24     1310.19     20.33 o
  -2   2  12     1623.64     1581.53     22.56 o
  -1   2  12       18.30       18.71      3.02 o
   0   2  12      390.07      398.88      7.17 o
   1   2  12     2309.47     2207.60     22.34 o
   2   2  12      536.46      571.72     12.43 o
   3   2  12      181.55      166.52     18.33 o
   4   2  12       31.42       43.20      8.72 o
   5   2  12      609.64      602.83     22.36 o
  -7   3  12       77.94       92.92      7.47 o
  -6   3  12        2.21       11.97      4.58 o
  -5   3  12        9.18       15.25      4.34 o
  -4   3  12      291.56      288.36      9.43 o
  -3   3  12      232.16      215.14      9.09 o
  -2   3  12      427.09      434.43     10.46 o
  -1   3  12       25.19       43.41      6.82 o
   0   3  12       55.49       57.10      4.77 o
   1   3  12       30.42       19.91      3.32 o
   2   3  12      502.96      488.72     11.57 o
   3   3  12      187.31      187.74     14.93 o
   4   3  12       11.68        2.12      9.57 o
   5   3  12        0.64      -12.33     12.33 o
  -7   4  12      152.12      157.30      9.30 o
  -6   4  12      454.57      450.84     18.22 o
  -5   4  12      482.58      490.29     12.21 o
  -4   4  12     2506.97     2463.31     32.96 o
  -3   4  12       49.92       51.42      4.84 o
  -2   4  12      127.05      126.41      6.23 o
  -1   4  12     1006.68      991.41     13.33 o
   0   4  12        9.73       12.96      2.95 o
   1   4  12      506.42      537.39      9.50 o
   2   4  12      790.14      784.22     17.01 o
   3   4  12       13.87        4.91      6.97 o
   4   4  12      295.83      285.25     15.48 o
   5   4  12       39.37       40.93      9.93 o
  -7   5  12        1.73        2.30     11.47 o
  -6   5  12       93.42      107.60      7.22 o
  -5   5  12       52.85       68.97     10.68 o
  -4   5  12       68.43       68.25      5.47 o
  -3   5  12      237.91      229.17      7.98 o
  -2   5  12      475.34      482.20     12.60 o
  -1   5  12      111.70      115.53      4.72 o
   0   5  12        7.21       13.22      3.18 o
   1   5  12      126.51      109.12      5.50 o
   2   5  12       43.89       81.44      6.51 o
   3   5  12       86.96      100.96     16.55 o
   4   5  12      160.21      167.23     13.79 o
   5   5  12       55.02       62.74     10.35 o
  -7   6  12      213.39      189.36     11.57 o
  -6   6  12      514.83      507.21     17.75 o
  -5   6  12      458.22      457.04     17.40 o
  -4   6  12      534.29      550.96     12.44 o
  -3   6  12       57.59       47.18      5.25 o
  -2   6  12      149.34      151.32      6.67 o
  -1   6  12      639.20      651.19     12.03 o
   0   6  12      361.95      349.93      7.70 o
   1   6  12      209.72      207.31      7.20 o
   2   6  12        3.61       -1.98      4.29 o
   3   6  12      130.10      169.18     23.85 o
   4   6  12      537.11      585.91     20.92 o
   5   6  12      118.97      137.72     12.98 o
  -7   7  12       40.76       51.32      8.18 o
  -6   7  12       35.29       41.72      7.31 o
  -5   7  12        2.66        4.82      5.32 o
  -4   7  12        8.60        3.03      5.05 o
  -3   7  12      276.45      257.93     10.52 o
  -2   7  12       42.79       54.31      5.81 o
  -1   7  12       32.46       25.85      3.25 o
   0   7  12       67.81       66.04      4.69 o
   1   7  12        8.93       -0.02      4.45 o
   2   7  12       30.66       26.67      5.42 o
   3   7  12      166.93      157.68     11.57 o
   4   7  12       93.91      101.26     11.11 o
   5   7  12       17.05       16.84      9.14 o
  -7   8  12       31.79       34.43      7.93 o
  -6   8  12       41.79       43.03      7.43 o
  -5   8  12      633.83      606.78     17.21 o
  -4   8  12      579.12      626.84     16.49 o
  -3   8  12      550.77      491.79     14.30 o
  -2   8  12      313.53      316.36     11.28 o
  -1   8  12      121.76      124.96      7.53 o
   0   8  12     1152.85     1073.97     16.04 o
   1   8  12      800.40      740.13     24.54 o
   2   8  12       16.87       21.78      5.29 o
   3   8  12       10.57        9.04      6.36 o
   4   8  12      130.37      144.55     12.49 o
   5   8  12      588.45      636.94     23.09 o
  -6   9  12       85.32       80.57      8.47 o
  -5   9  12        4.92        1.89      5.54 o
  -4   9  12        1.50        1.34      5.16 o
  -3   9  12       35.54       34.04      5.91 o
  -2   9  12       63.78       52.98      6.03 o
  -1   9  12       66.53       63.64      8.50 o
   0   9  12       23.22       20.06      3.89 o
   1   9  12      287.98      282.56     13.44 o
   2   9  12       11.64        4.94      5.77 o
   3   9  12      126.12      120.35      9.98 o
   4   9  12        0.50       -7.30      7.30 o
   5   9  12        6.86       -8.76      8.76 o
  -6  10  12       86.38       86.63      9.00 o
  -5  10  12      179.52      181.22     10.51 o
  -4  10  12      407.88      390.19     13.53 o
  -3  10  12      416.80      427.61     13.42 o
  -2  10  12        7.82       18.77      9.24 o
  -1  10  12      481.72      491.06     13.51 o
   0  10  12     1773.25     1681.04     22.07 o
   1  10  12       47.07       55.66      6.48 o
   2  10  12        7.74       16.26      6.39 o
   3  10  12      368.21      373.28     15.82 o
   4  10  12      243.90      284.91     24.01 o
   5  10  12        2.56        6.17     13.30 o
  -6  11  12        8.12       19.54      7.13 o
  -5  11  12        5.04        0.65      7.65 o
  -4  11  12       52.05       42.78      6.57 o
  -3  11  12       23.88       28.85      5.96 o
  -2  11  12       73.65       70.44      6.76 o
  -1  11  12      255.96      223.38      9.77 o
   0  11  12       40.30       22.76      5.53 o
   1  11  12       38.09       39.50      6.10 o
   2  11  12       27.04       21.46      8.76 o
   3  11  12        0.68       -3.68      6.04 o
   4  11  12       87.12       87.94     17.52 o
   5  11  12        0.57      -12.66     12.66 o
  -6  12  12       17.98       10.04      6.93 o
  -5  12  12      185.40      207.08     11.39 o
  -4  12  12      218.55      223.53     10.88 o
  -3  12  12      357.93      363.21     12.72 o
  -2  12  12      361.89      389.10     12.77 o
  -1  12  12      182.21      143.39      7.13 o
   0  12  12      329.82      315.84     11.80 o
   1  12  12      684.02      616.94     16.46 o
   2  12  12      164.03      200.51     12.56 o
   3  12  12       79.51       81.51      9.43 o
   4  12  12      129.60      141.16     19.47 o
  -6  13  12       43.88       60.22      8.47 o
  -5  13  12        5.09       11.54      6.70 o
  -4  13  12        3.53        8.50      5.78 o
  -3  13  12      276.81      266.22     11.34 o
  -2  13  12       58.85       68.82      8.34 o
  -1  13  12       54.87       44.92      5.14 o
   0  13  12      355.82      304.61     11.79 o
   1  13  12        8.03        6.26      5.27 o
   2  13  12       24.16       43.39      8.60 o
   3  13  12       66.87       80.08      9.51 o
   4  13  12        0.45       -1.95     12.98 o
  -5  14  12      249.22      266.77     12.39 o
  -4  14  12      380.51      381.23     13.63 o
  -3  14  12      422.06      455.21     14.46 o
  -2  14  12      173.35      178.19     16.68 o
  -1  14  12      133.22      142.72      7.39 o
   0  14  12      730.23      740.44     24.72 o
   1  14  12      161.86      160.65      9.61 o
   2  14  12       32.59       33.92      7.99 o
   3  14  12      338.75      339.53     16.58 o
   4  14  12      322.23      321.90     26.61 o
  -5  15  12      159.01      152.07     10.31 o
  -4  15  12        6.09       12.78      5.78 o
  -3  15  12       20.63       15.24      9.87 o
  -2  15  12        0.90        7.37      5.19 o
  -1  15  12       13.79       16.17      4.57 o
   0  15  12      161.09      133.57      8.93 o
   1  15  12      109.94       98.84      8.43 o
   2  15  12       20.35       23.76      7.56 o
   3  15  12      120.91      106.59     10.92 o
   4  15  12       63.26       71.39     17.20 o
  -5  16  12      928.08      946.75     23.20 o
  -4  16  12      231.35      231.70     11.53 o
  -3  16  12      131.85      153.01      9.54 o
  -2  16  12      536.06      538.15     15.52 o
  -1  16  12      200.35      198.38     10.24 o
   0  16  12      756.44      747.56     23.12 o
   1  16  12       58.97       47.55      7.15 o
   2  16  12      118.78      125.20     11.18 o
   3  16  12      447.25      511.53     20.32 o
  -4  17  12       10.50       19.19      6.47 o
  -3  17  12       98.78      117.13      8.99 o
  -2  17  12       19.65       22.65      5.95 o
  -1  17  12      165.22      171.00      9.79 o
   0  17  12       20.89       19.26      6.00 o
   1  17  12      109.50      114.12      9.11 o
   2  17  12       22.63       13.35      7.62 o
   3  17  12       23.25       31.83      9.41 o
  -4  18  12      275.94      286.05     22.99 o
  -3  18  12      254.60      296.51     12.60 o
  -2  18  12       10.17        9.95      5.71 o
  -1  18  12      183.12      182.25     10.29 o
   0  18  12      309.89      301.86     12.72 o
   1  18  12      170.60      145.40     10.00 o
   2  18  12      167.99      224.01     14.31 o
  -3  19  12       59.01       78.83     11.77 o
  -2  19  12        8.81        9.79      5.68 o
  -1  19  12       62.31       67.84     11.09 o
   0  19  12       39.95       37.00      9.94 o
   1  19  12       31.30       35.58     12.52 o
   2  19  12       55.69       62.13      9.74 o
  -3  20  12       59.63       57.97      7.86 o
  -2  20  12      421.81      452.45     19.03 o
  -1  20  12       74.65       83.74      8.36 o
   0  20  12      210.18      223.60     11.61 o
   1  20  12        2.80       -5.27      6.20 o
  -2  21  12        0.07        3.34      6.08 o
  -1  21  12        1.13        1.40      7.70 o
   0  21  12       23.93       20.68      7.22 o
  -7   1  13      159.15      177.72      9.46 o
  -6   1  13      219.83      205.91      9.23 o
  -5   1  13      501.63      511.72     13.03 o
  -4   1  13      131.29      135.80      9.98 o
  -3   1  13      266.52      252.99      8.78 o
  -2   1  13     1558.88     1573.61     23.20 o
  -1   1  13     2568.46     2547.68     26.59 o
   0   1  13      602.91      635.59     10.35 o
   1   1  13      196.99      193.55      8.55 o
   2   1  13      425.35      441.73     16.52 o
   3   1  13       58.07       48.95      9.73 o
   4   1  13      134.85      136.82     12.04 o
   5   1  13      520.04      521.18     21.68 o
  -7   2  13        0.62        3.18      5.13 o
  -6   2  13        9.63       18.50      5.19 o
  -5   2  13        0.03        2.87      4.15 o
  -4   2  13       81.09       82.75      6.12 o
  -3   2  13      496.37      514.39     12.08 o
  -2   2  13     1487.17     1545.45     22.82 o
  -1   2  13        1.68        3.30      2.97 o
   0   2  13      809.39      763.61     10.84 o
   1   2  13      351.26      357.13      8.80 o
   2   2  13      341.80      364.22     15.60 o
   3   2  13      148.49      152.46     11.70 o
   4   2  13        0.07       -7.22      7.23 o
   5   2  13       79.39       76.04     11.59 o
  -7   3  13       93.32      107.52     11.32 o
  -6   3  13      633.34      554.99     14.12 o
  -5   3  13      488.27      493.73     12.86 o
  -4   3  13      330.10      335.92     10.27 o
  -3   3  13     4724.76     4758.02     56.19 o
  -2   3  13      809.86      795.29     21.97 o
  -1   3  13       44.28       39.15      3.66 o
   0   3  13      740.10      742.21     10.66 o
   1   3  13     1686.38     1683.17     22.04 o
   2   3  13     2377.35     2356.63     45.65 o
   3   3  13      227.03      225.69     13.39 o
   4   3  13       13.21        6.72     10.22 o
   5   3  13      463.69      479.33     20.87 o
  -7   4  13        6.50        8.41      7.05 o
  -6   4  13        0.91        2.25      4.54 o
  -5   4  13        2.80        5.23      4.38 o
  -4   4  13      270.16      257.35      9.09 o
  -3   4  13      583.77      585.98     12.88 o
  -2   4  13      243.55      242.99      8.53 o
  -1   4  13      531.39      481.46      8.94 o
   0   4  13      437.07      424.91      8.00 o
   1   4  13      552.48      521.68     11.04 o
   2   4  13      118.20      115.94      7.50 o
   3   4  13      354.97      333.37     16.25 o
   4   4  13        7.75        5.81      8.02 o
   5   4  13        2.15       -7.91      7.91 o
  -7   5  13      196.69      194.44     14.13 o
  -6   5  13       85.85       73.34      8.49 o
  -5   5  13      941.47      944.38     18.14 o
  -4   5  13     2450.63     2382.57     32.56 o
  -3   5  13     1415.61     1396.52     21.70 o
  -2   5  13      125.34      139.74      5.76 o
  -1   5  13      719.73      758.81     11.42 o
   0   5  13      140.33      151.08      5.66 o
   1   5  13      565.59      596.42     12.81 o
   2   5  13     2757.39     2785.72     76.28 o
   3   5  13      295.79      311.66     16.02 o
   4   5  13       28.77       26.40      9.04 o
   5   5  13       70.18       83.06     11.80 o
  -6   6  13       44.26       47.13      9.62 o
  -5   6  13      286.11      293.25     15.01 o
  -4   6  13        3.62        6.32      5.59 o
  -3   6  13       55.73       50.08      8.97 o
  -2   6  13       25.31       29.63      6.08 o
  -1   6  13        5.50        1.81      2.84 o
   0   6  13      187.82      168.92      5.92 o
   1   6  13      249.72      213.63      9.02 o
   2   6  13     1293.02     1331.43     24.64 o
   3   6  13       86.27       79.30     10.03 o
   4   6  13      426.05      384.12     19.31 o
   5   6  13      357.88      361.51     23.69 o
  -6   7  13      315.80      299.96     21.08 o
  -5   7  13       28.86       25.18      7.30 o
  -4   7  13      722.46      688.44     18.04 o
  -3   7  13     2245.31     2148.98     35.37 o
  -2   7  13      530.28      510.73     14.40 o
  -1   7  13        6.28        1.87      4.07 o
   0   7  13      408.99      443.53     10.13 o
   1   7  13      952.75      890.43     16.40 o
   2   7  13      192.44      220.18     10.27 o
   3   7  13       31.44       48.68      8.87 o
   4   7  13        2.08        5.11     12.49 o
   5   7  13       43.40       43.87     10.44 o
  -6   8  13       42.51       52.34      8.06 o
  -5   8  13        1.04        4.92      6.03 o
  -4   8  13      271.49      251.57     11.59 o
  -3   8  13       79.28       95.14      8.63 o
  -2   8  13     1856.44     1734.77     29.74 o
  -1   8  13      595.55      557.18     12.64 o
   0   8  13      416.13      374.74     10.87 o
   1   8  13        4.47        0.55      5.00 o
   2   8  13      121.63      137.44     10.45 o
   3   8  13       87.23       81.10     10.26 o
   4   8  13        6.82        6.01      8.41 o
   5   8  13        2.54       -8.17      8.17 o
  -6   9  13      203.87      215.74     22.02 o
  -5   9  13      261.81      281.09     16.96 o
  -4   9  13      643.14      604.17     19.21 o
  -3   9  13      123.67      119.09      8.32 o
  -2   9  13       83.17       79.19      7.31 o
  -1   9  13     1707.33     1628.63     24.56 o
   0   9  13      563.03      536.01     15.00 o
   1   9  13       25.46       40.76      6.49 o
   2   9  13       35.45       40.96      7.85 o
   3   9  13        6.30       13.95     12.01 o
   4   9  13      139.40      161.28     20.77 o
  -6  10  13       30.06       29.17      7.87 o
  -5  10  13       42.92       39.21      7.33 o
  -4  10  13       85.72       97.00      8.45 o
  -3  10  13       14.20       13.94      5.75 o
  -2  10  13        9.17       10.10      5.36 o
  -1  10  13      341.78      312.96     15.03 o
   0  10  13        1.82        4.52      4.90 o
   1  10  13       86.08       76.29      7.40 o
   2  10  13      121.96      133.17     10.60 o
   3  10  13        0.03        3.08      6.84 o
   4  10  13      475.67      468.90     30.83 o
  -6  11  13      236.20      254.26     13.34 o
  -5  11  13       30.98       39.56      7.88 o
  -4  11  13     1181.11     1154.98     24.76 o
  -3  11  13      397.81      404.83     13.75 o
  -2  11  13      328.08      339.63     11.93 o
  -1  11  13      372.87      381.63     10.86 o
   0  11  13      438.99      449.16     14.52 o
   1  11  13      778.09      769.14     18.81 o
   2  11  13        9.60       -0.32      6.23 o
   3  11  13      216.64      237.16     29.69 o
   4  11  13      156.52      161.92     21.09 o
  -6  12  13       12.79       14.44      7.36 o
  -5  12  13      134.68      139.75      9.92 o
  -4  12  13       90.78      100.85     13.67 o
  -3  12  13       51.83       58.51      7.40 o
  -2  12  13       18.69       14.54      5.60 o
  -1  12  13       23.78       25.50      4.95 o
   0  12  13       76.12       70.90      7.48 o
   1  12  13        7.83        0.85      5.94 o
   2  12  13        2.99       -1.53      6.54 o
   3  12  13        0.34        2.11      6.96 o
   4  12  13        1.40        2.27     13.30 o
  -5  13  13      240.53      258.55     12.70 o
  -4  13  13      386.17      388.66     16.39 o
  -3  13  13      893.23      869.32     20.41 o
  -2  13  13      246.22      257.64     11.22 o
  -1  13  13      121.34      140.05      7.39 o
   0  13  13      535.75      533.54     15.54 o
   1  13  13      445.08      451.80     14.77 o
   2  13  13      370.25      384.66     16.96 o
   3  13  13       85.22       79.27     10.21 o
   4  13  13       18.08       20.12     14.93 o
  -5  14  13        0.03       -4.22      6.19 o
  -4  14  13       41.89       64.22     16.97 o
  -3  14  13       16.72       21.69      6.38 o
  -2  14  13       85.87      105.09     11.84 o
  -1  14  13        3.83        0.22      5.24 o
   0  14  13       39.75       31.62      6.54 o
   1  14  13       63.36       65.57      7.64 o
   2  14  13       16.17       22.64      7.55 o
   3  14  13       67.58       81.75     21.90 o
  -5  15  13      178.78      204.78     30.59 o
  -4  15  13      392.20      385.06     15.96 o
  -3  15  13      289.03      278.72     15.23 o
  -2  15  13      210.13      225.75     12.41 o
  -1  15  13      101.41      103.85      8.61 o
   0  15  13      367.54      403.16     13.97 o
   1  15  13      131.11      121.84      9.21 o
   2  15  13        1.85       10.69      7.25 o
   3  15  13      373.90      384.26     27.91 o
  -4  16  13        0.50       16.20      7.66 o
  -3  16  13      228.63      247.00     11.58 o
  -2  16  13       82.99       74.55      7.67 o
  -1  16  13      215.92      214.99     10.97 o
   0  16  13        0.22        0.44      6.93 o
   1  16  13      177.78      166.25     10.50 o
   2  16  13        1.55        4.78      8.76 o
   3  16  13       31.94       53.56      9.97 o
  -4  17  13      274.90      282.83     13.03 o
  -3  17  13       16.24        9.49      6.52 o
  -2  17  13      305.09      299.68     17.63 o
  -1  17  13       50.76       61.78      7.55 o
   0  17  13      151.15      165.10     15.93 o
   1  17  13      326.86      318.16     13.72 o
   2  17  13       62.82       55.85     10.38 o
  -3  18  13       16.73       11.89      6.42 o
  -2  18  13       66.54       83.03     10.44 o
  -1  18  13        4.30        8.54      5.92 o
   0  18  13       13.73       12.29      6.47 o
   1  18  13       74.07       63.33      8.63 o
   2  18  13      200.01      190.42     31.31 o
  -3  19  13       68.70       97.56     16.49 o
  -2  19  13      282.26      294.12     13.08 o
  -1  19  13      108.38      120.32     14.29 o
   0  19  13      257.96      271.42     13.05 o
   1  19  13      600.47      597.71     18.38 o
  -2  20  13       98.07      109.71      9.36 o
  -1  20  13       97.86       98.23      9.15 o
   0  20  13        2.27        7.07      6.52 o
  -6   0  14        2.54       11.46      7.56 o
  -5   0  14      486.36      468.47     26.77 o
  -4   0  14        4.39        3.69      5.89 o
  -3   0  14      168.08      168.83     22.07 o
  -2   0  14     4666.73     4582.24     77.05 o
  -1   0  14      510.66      532.92     13.93 o
   0   0  14      193.72      242.49     10.05 o
   1   0  14      542.55      541.11     17.19 o
   2   0  14      543.93      600.32     27.91 o
   3   0  14       88.19       96.05     14.93 o
   4   0  14       16.18       24.34     12.66 o
   5   0  14      357.02      313.46     26.28 o
  -6   1  14        0.08        5.60      5.13 o
  -5   1  14        1.71        5.26      4.62 o
  -4   1  14      158.49      151.89      7.97 o
  -3   1  14       15.54        8.78      4.68 o
  -2   1  14     1184.00     1154.67     19.42 o
  -1   1  14       95.52      103.85      5.71 o
   0   1  14      307.66      302.05      7.67 o
   1   1  14      117.93      116.39      7.55 o
   2   1  14        2.31       -1.53      6.08 o
   3   1  14       21.89        8.69     15.58 o
   4   1  14       14.16        9.77     10.71 o
   5   1  14      216.10      238.69     22.39 o
  -6   2  14      608.37      561.27     14.67 o
  -5   2  14        6.12        9.32      4.50 o
  -4   2  14      391.43      382.33     11.32 o
  -3   2  14     1148.56     1151.44     19.60 o
  -2   2  14      157.18      160.35      7.47 o
  -1   2  14      903.35      873.59     12.77 o
   0   2  14      320.70      343.47      8.09 o
   1   2  14      507.60      520.33     13.90 o
   2   2  14      611.58      567.97     19.27 o
   3   2  14       71.92       93.62     10.55 o
   4   2  14      174.90      173.31     13.76 o
   5   2  14       10.28       -1.20      9.57 o
  -6   3  14      208.55      217.22     10.11 o
  -5   3  14       34.42       37.93      5.60 o
  -4   3  14       90.63       93.69      8.10 o
  -3   3  14       34.05       34.23      5.06 o
  -2   3  14      202.16      185.89      6.98 o
  -1   3  14       47.11       49.84      4.00 o
   0   3  14       91.21       78.05      4.70 o
   1   3  14      373.89      350.32     11.71 o
   2   3  14        8.39        6.61      6.81 o
   3   3  14      164.51      161.64     12.38 o
   4   3  14       27.74       18.63     10.06 o
   5   3  14        9.64       -5.85     15.90 o
  -6   4  14      203.99      207.10     13.21 o
  -5   4  14      460.72      409.89     12.88 o
  -4   4  14      397.99      397.82     14.94 o
  -3   4  14      498.38      498.22     12.27 o
  -2   4  14     1297.07     1282.70     18.03 o
  -1   4  14      109.29       93.44      4.82 o
   0   4  14       45.67       65.44      4.90 o
   1   4  14      630.96      659.80     14.01 o
   2   4  14      797.11      772.89     22.91 o
   3   4  14      497.14      464.90     19.31 o
   4   4  14      294.78      280.67     16.52 o
  -6   5  14      239.57      256.57     19.25 o
  -5   5  14       60.45       54.85      8.03 o
  -4   5  14      211.67      200.93     13.29 o
  -3   5  14      411.35      397.75     13.70 o
  -2   5  14       46.31       43.76      4.40 o
  -1   5  14       91.39       82.65      4.62 o
   0   5  14       18.88       17.86      3.96 o
   1   5  14       18.42        9.24      4.54 o
   2   5  14        0.32       -2.97      6.38 o
   3   5  14       73.71       71.86     10.29 o
   4   5  14      147.98      151.26     17.04 o
  -6   6  14      450.19      480.02     17.17 o
  -5   6  14      392.53      350.64     13.91 o
  -4   6  14      523.10      549.69     20.65 o
  -3   6  14      343.65      363.53     13.46 o
  -2   6  14      776.71      744.08     17.95 o
  -1   6  14     1378.71     1324.83     18.68 o
   0   6  14      726.99      775.32     14.98 o
   1   6  14      462.09      446.45     11.86 o
   2   6  14      651.34      647.50     17.62 o
   3   6  14      700.51      711.41     23.27 o
   4   6  14      321.22      299.40     17.07 o
  -6   7  14       54.38       63.99     16.51 o
  -5   7  14       79.43       89.63      9.07 o
  -4   7  14      505.94      474.12     15.51 o
  -3   7  14      101.85      109.41     11.79 o
  -2   7  14      154.91      160.14      9.29 o
  -1   7  14      212.55      186.43      8.27 o
   0   7  14       21.48       14.39      5.60 o
   1   7  14       12.60       20.87      8.24 o
   2   7  14       10.28       11.26      5.67 o
   3   7  14      418.23      477.66     19.57 o
   4   7  14      154.38      167.76     14.04 o
  -6   8  14      378.05      409.44     25.22 o
  -5   8  14      138.13      145.95     10.19 o
  -4   8  14       99.96      113.28     11.54 o
  -3   8  14     2284.56     2207.26     37.13 o
  -2   8  14     1313.14     1252.25     24.63 o
  -1   8  14     1038.68     1023.80     18.51 o
   0   8  14     1302.71     1232.22     24.29 o
   1   8  14      221.40      246.87     11.14 o
   2   8  14      884.96      931.64     25.59 o
   3   8  14     1152.81     1203.24     46.40 o
   4   8  14      264.87      290.10     25.31 o
  -6   9  14      189.92      226.11     18.52 o
  -5   9  14        0.40       -4.09      7.54 o
  -4   9  14        4.16        4.29      7.97 o
  -3   9  14       13.87       19.64      6.13 o
  -2   9  14      154.79      152.24      9.18 o
  -1   9  14       34.03       36.47      6.29 o
   0   9  14        6.50        9.81      5.58 o
   1   9  14       28.09       18.62      6.09 o
   2   9  14      147.62      177.39     12.16 o
   3   9  14      284.24      298.21     24.66 o
   4   9  14       29.60       20.12     14.93 o
  -6  10  14      132.84      150.86     18.44 o
  -5  10  14      370.76      377.41     14.99 o
  -4  10  14      414.96      406.29     14.70 o
  -3  10  14      874.31      863.08     20.58 o
  -2  10  14      977.70      990.38     21.60 o
  -1  10  14      667.13      610.98     15.60 o
   0  10  14     1112.72     1123.11     23.42 o
   1  10  14      276.24      293.32     12.33 o
   2  10  14      521.63      527.83     19.63 o
   3  10  14      635.14      595.78     33.10 o
   4  10  14       34.41       37.97     15.90 o
  -5  11  14       10.08       11.30      7.09 o
  -4  11  14      267.43      267.15     12.70 o
  -3  11  14      961.30      926.31     21.50 o
  -2  11  14      322.79      296.52     12.24 o
  -1  11  14      236.43      204.83      8.86 o
   0  11  14       16.51       28.35      6.33 o
   1  11  14        2.60       -0.85      5.69 o
   2  11  14      497.67      507.54     19.50 o
   3  11  14      309.00      313.46     25.96 o
  -5  12  14      157.95      161.74     11.06 o
  -4  12  14     1004.54     1029.24     23.94 o
  -3  12  14     1174.41     1106.58     24.01 o
  -2  12  14      193.08      202.92     12.11 o
  -1  12  14      152.93      169.60      9.98 o
   0  12  14      546.54      555.83     16.40 o
   1  12  14      639.06      656.90     18.04 o
   2  12  14      302.28      322.69     16.26 o
   3  12  14      274.46      333.26     26.61 o
  -5  13  14        1.21        1.44     10.13 o
  -4  13  14        5.09       18.18      6.73 o
  -3  13  14        5.01        8.77      6.28 o
  -2  13  14       22.68       24.88      6.42 o
  -1  13  14       16.41        8.76      6.08 o
   0  13  14        5.65       10.18      6.10 o
   1  13  14       10.96       10.17      7.55 o
   2  13  14       27.61       35.76      8.64 o
   3  13  14        8.97        0.97     12.98 o
  -4  14  14      684.79      700.45     23.91 o
  -3  14  14      350.14      329.96     13.21 o
  -2  14  14      339.50      371.90     13.64 o
  -1  14  14      321.31      342.25     13.42 o
   0  14  14      510.28      546.12     16.65 o
   1  14  14      586.58      618.25     18.08 o
   2  14  14      359.02      366.04     17.65 o
   3  14  14      141.40      160.17     13.41 o
  -4  15  14      128.73      156.93     10.91 o
  -3  15  14       42.68       33.30      7.83 o
  -2  15  14        0.15        2.57      5.96 o
  -1  15  14      296.69      301.23     12.85 o
   0  15  14       39.22       42.85      7.35 o
   1  15  14       34.85       32.51      7.67 o
   2  15  14       82.34       82.48     10.75 o
  -4  16  14      682.15      692.35     19.93 o
  -3  16  14      254.77      261.22     12.46 o
  -2  16  14      207.37      229.51     14.91 o
  -1  16  14      510.45      518.31     16.47 o
   0  16  14      157.77      177.34     10.97 o
   1  16  14      718.40      723.39     20.00 o
   2  16  14      175.42      187.14     13.88 o
  -3  17  14        3.09        1.07      7.06 o
  -2  17  14       37.70       64.49      7.99 o
  -1  17  14        6.49       -2.36      6.44 o
   0  17  14       29.62       24.37      7.40 o
   1  17  14      146.85      184.05     11.69 o
  -2  18  14      523.14      516.33     16.72 o
  -1  18  14       88.18       97.55      9.30 o
   0  18  14       19.80        8.05      7.06 o
   1  18  14      137.72      169.04     12.69 o
  -1  19  14       45.14       51.43      8.30 o
  -6   1  15      922.46     1029.31     20.92 o
  -5   1  15      288.59      299.19     10.96 o
  -4   1  15       11.93        3.16      4.57 o
  -3   1  15      570.25      580.19     13.89 o
  -2   1  15     1598.88     1566.86     21.30 o
  -1   1  15     2180.24     2010.84     24.23 o
   0   1  15     1124.03     1126.72     15.54 o
   1   1  15      371.05      355.10     15.14 o
   2   1  15      761.56      750.51     22.82 o
   3   1  15      159.84      171.18     13.19 o
   4   1  15      358.20      327.96     17.90 o
  -6   2  15       87.45      110.57     15.95 o
  -5   2  15      136.10      139.02      8.17 o
  -4   2  15       37.00       37.63      8.15 o
  -3   2  15        3.06        5.12      5.43 o
  -2   2  15      529.03      522.13     11.24 o
  -1   2  15       34.40       27.29      3.97 o
   0   2  15      795.52      758.54     12.31 o
   1   2  15      177.87      184.72      9.10 o
   2   2  15      111.69      132.07     14.28 o
   3   2  15       10.39        6.18      7.85 o
   4   2  15        2.64       -2.43      8.49 o
  -6   3  15      430.16      448.00     16.48 o
  -5   3  15      197.84      212.46      9.75 o
  -4   3  15      463.62      455.18     12.65 o
  -3   3  15     1330.97     1305.17     21.79 o
  -2   3  15      238.13      254.70      8.15 o
  -1   3  15      693.18      653.53     11.24 o
   0   3  15      419.27      414.06      9.97 o
   1   3  15      356.97      377.69     12.64 o
   2   3  15     1040.86      997.63     27.05 o
   3   3  15      568.87      597.88     23.04 o
   4   3  15      628.36      612.44     23.27 o
  -6   4  15      206.36      239.68     13.08 o
  -5   4  15       10.29       16.30      6.87 o
  -4   4  15      109.92      121.86     10.82 o
  -3   4  15      113.28      132.01      9.65 o
  -2   4  15       19.74       18.32      5.37 o
  -1   4  15        0.39       -0.96      3.32 o
   0   4  15      210.30      185.83     13.89 o
   1   4  15       40.90       53.28      6.62 o
   2   4  15        4.16        7.19      7.23 o
   3   4  15        1.68       -3.15      7.45 o
   4   4  15       81.04       87.74     11.93 o
  -6   5  15       58.67       45.27     10.67 o
  -5   5  15      800.57      791.21     20.95 o
  -4   5  15      332.83      350.87     14.25 o
  -3   5  15      581.39      553.45     16.38 o
  -2   5  15      450.93      438.46     14.40 o
  -1   5  15       17.61       18.88      3.83 o
   0   5  15      668.55      665.71     14.35 o
   1   5  15      840.36      824.85     16.51 o
   2   5  15      663.86      658.09     21.71 o
   3   5  15      323.37      307.43     17.04 o
   4   5  15       92.60       83.03     14.60 o
  -6   6  15       79.35       73.38      9.59 o
  -5   6  15       99.61      117.18     10.01 o
  -4   6  15       23.55       28.30     10.23 o
  -3   6  15      399.79      375.84     13.77 o
  -2   6  15       14.49       15.31      7.43 o
  -1   6  15      182.98      179.35      8.43 o
   0   6  15       18.17       15.10      5.93 o
   1   6  15        5.03       -2.57      5.29 o
   2   6  15        4.82        8.21      7.39 o
   3   6  15       48.55       56.38     10.32 o
   4   6  15       48.63       48.43     10.99 o
  -6   7  15      170.35      178.27     12.25 o
  -5   7  15       59.25       66.44     12.33 o
  -4   7  15      198.42      199.14     11.43 o
  -3   7  15      179.68      157.44      9.84 o
  -2   7  15      136.50      139.15      9.37 o
  -1   7  15     1058.29     1016.05     18.73 o
   0   7  15      329.89      290.53     11.84 o
   1   7  15      233.83      267.97     11.94 o
   2   7  15      529.16      505.24     29.53 o
   3   7  15      299.64      320.60     25.96 o
   4   7  15      269.04      278.42     25.96 o
  -5   8  15       43.42       35.85      8.03 o
  -4   8  15       94.99       98.92      9.12 o
  -3   8  15      630.83      612.31     17.61 o
  -2   8  15        3.42        6.99      5.90 o
  -1   8  15       27.70       20.68      5.47 o
   0   8  15       94.22       93.40      9.19 o
   1   8  15        0.15       -5.39      5.39 o
   2   8  15      149.80      135.96     18.17 o
   3   8  15        9.14       -1.30     12.01 o
  -5   9  15        2.07       -1.40      6.42 o
  -4   9  15      340.48      355.29     14.32 o
  -3   9  15       23.45       28.55      7.42 o
  -2   9  15      562.47      581.33     16.73 o
  -1   9  15      813.31      778.38     16.46 o
   0   9  15      539.96      537.65     15.94 o
   1   9  15      472.44      502.14     15.81 o
   2   9  15       65.68       78.86     13.63 o
   3   9  15      557.56      556.19     32.45 o
  -5  10  15       46.56       58.81      8.71 o
  -4  10  15       79.51      100.62      9.44 o
  -3  10  15      333.80      375.86     14.28 o
  -2  10  15       12.76       12.52      7.07 o
  -1  10  15        0.10        6.18      5.72 o
   0  10  15      221.80      220.23     11.19 o
   1  10  15       62.18       55.88      7.54 o
   2  10  15      206.38      218.55     14.03 o
   3  10  15        0.12      -12.01     12.01 o
  -5  11  15      107.69      111.46     10.36 o
  -4  11  15      223.69      221.57     12.21 o
  -3  11  15      170.03      217.34     14.75 o
  -2  11  15      479.86      486.44     15.64 o
  -1  11  15     1149.12     1162.74     24.85 o
   0  11  15      331.00      314.59     22.83 o
   1  11  15      160.01      187.01     11.00 o
   2  11  15      271.69      279.01     28.23 o
   3  11  15      392.17      373.82     28.56 o
  -4  12  15      426.58      451.37     16.20 o
  -3  12  15      215.13      248.70     12.20 o
  -2  12  15      352.78      354.50     13.57 o
  -1  12  15       59.57       65.12      7.99 o
   0  12  15        0.89       -1.16      5.88 o
   1  12  15      133.73      149.99     10.38 o
   2  12  15      197.47      231.38     15.01 o
   3  12  15      330.43      357.60     28.88 o
  -4  13  15      480.22      514.05     17.42 o
  -3  13  15      434.56      476.03     16.10 o
  -2  13  15      450.42      454.70     15.46 o
  -1  13  15      257.02      276.35     19.38 o
   0  13  15      361.80      382.28     14.39 o
   1  13  15      353.11      369.71     14.81 o
   2  13  15      488.02      517.29     20.87 o
  -4  14  15       10.65       26.57     10.95 o
  -3  14  15       29.99       47.70     14.30 o
  -2  14  15      100.86      118.52      9.69 o
  -1  14  15       42.41       64.33      9.73 o
   0  14  15       26.31       27.50      7.26 o
   1  14  15      109.79      112.79     10.04 o
   2  14  15      212.94      233.95     15.27 o
  -3  15  15      352.98      389.00     16.15 o
  -2  15  15      667.46      608.91     18.30 o
  -1  15  15      268.64      262.61     15.39 o
   0  15  15      289.37      299.86     13.88 o
   1  15  15      270.27      285.43     20.62 o
  -3  16  15       18.09       20.78      9.49 o
  -2  16  15        1.81        1.39      6.41 o
  -1  16  15      132.02      158.27     10.70 o
   0  16  15       74.03       85.21     12.36 o
   1  16  15      152.62      155.69     14.21 o
  -2  17  15      465.56      471.25     27.02 o
  -1  17  15      348.88      352.47     15.97 o
   0  17  15       21.29        0.57      6.93 o
  -5   0  16      192.11      208.09     16.87 o
  -4   0  16      156.97      154.15     14.28 o
  -3   0  16      169.26      203.02     12.94 o
  -2   0  16      556.01      541.99     15.66 o
  -1   0  16      303.63      304.37     11.65 o
   0   0  16      796.36      760.53     17.91 o
   1   0  16      333.46      354.03     22.39 o
   2   0  16      417.99      467.60     26.61 o
   3   0  16      133.63      135.64     18.17 o
  -5   1  16      102.45      123.32      8.56 o
  -4   1  16       90.42       97.70      7.34 o
  -3   1  16       48.39       47.93      6.06 o
  -2   1  16       10.13       12.55      5.04 o
  -1   1  16      162.83      166.26      6.38 o
   0   1  16       27.35       22.43      4.34 o
   1   1  16       51.06       45.75     10.87 o
   2   1  16        0.98        3.42      7.33 o
   3   1  16        0.29       -0.97      8.03 o
  -5   2  16      343.24      344.61     12.51 o
  -4   2  16        1.88        1.94      4.99 o
  -3   2  16      461.27      436.96     12.49 o
  -2   2  16     1148.87     1124.10     15.93 o
  -1   2  16       25.18       27.19      4.10 o
   0   2  16      664.53      694.01     14.87 o
   1   2  16      838.35      842.34     39.91 o
   2   2  16      285.54      303.12     25.31 o
   3   2  16      523.27      539.29     21.34 o
  -5   3  16        2.35        3.57      6.88 o
  -4   3  16      190.54      186.11      9.09 o
  -3   3  16      120.83      116.05      7.65 o
  -2   3  16       39.85       42.99      4.43 o
  -1   3  16       14.82       20.29      4.01 o
   0   3  16       30.63       32.52      5.40 o
   1   3  16       12.39       11.08      6.77 o
   2   3  16        3.43        2.27      7.10 o
   3   3  16        8.87        9.86     12.49 o
  -5   4  16      373.12      383.13     15.90 o
  -4   4  16      491.69      460.35     15.94 o
  -3   4  16      371.66      352.78     16.05 o
  -2   4  16       86.92      104.67      6.29 o
  -1   4  16      692.03      674.98     11.98 o
   0   4  16      770.76      751.31     15.83 o
   1   4  16      200.65      204.67     12.70 o
   2   4  16      460.85      499.81     21.25 o
   3   4  16      788.41      831.98     26.47 o
  -5   5  16      331.30      334.03     14.88 o
  -4   5  16        8.62        5.88      8.02 o
  -3   5  16      396.86      407.64     15.18 o
  -2   5  16        2.86        4.10      5.02 o
  -1   5  16      114.17       95.13      7.17 o
   0   5  16       42.58       45.88      8.37 o
   1   5  16        2.40        6.49      5.55 o
   2   5  16        0.02        1.28      7.46 o
   3   5  16        1.48       -3.77      8.35 o
  -5   6  16      516.52      508.95     17.80 o
  -4   6  16       33.89       28.95      7.67 o
  -3   6  16      399.37      431.03     15.09 o
  -2   6  16      236.22      235.66      9.88 o
  -1   6  16      287.13      274.31     10.33 o
   0   6  16      589.88      587.66     16.84 o
   1   6  16      523.39      537.25     24.01 o
   2   6  16      869.91      876.47     39.26 o
   3   6  16      325.01      334.56     26.61 o
  -5   7  16       66.26       66.89      9.49 o
  -4   7  16        5.70        1.03      9.24 o
  -3   7  16      553.28      556.22     21.50 o
  -2   7  16        3.68       -0.61      5.01 o
  -1   7  16       86.30       80.33      7.96 o
   0   7  16       14.92       11.67      6.19 o
   1   7  16       23.12       22.20      7.71 o
   2   7  16       32.81       67.17     15.25 o
   3   7  16       11.28       14.60     13.63 o
  -5   8  16       47.59       57.06      9.24 o
  -4   8  16       42.59       45.67      8.16 o
  -3   8  16      371.62      386.49     18.51 o
  -2   8  16      335.81      357.14     12.35 o
  -1   8  16      573.88      544.19     16.55 o
   0   8  16      293.69      265.99     12.40 o
   1   8  16       34.06       20.28      6.75 o
   2   8  16      629.92      681.12     35.37 o
   3   8  16     1002.33     1034.82     45.43 o
  -5   9  16        1.18        7.14      9.33 o
  -4   9  16       61.53       62.70      8.56 o
  -3   9  16       18.29       19.45      8.88 o
  -2   9  16        0.27       -5.67      5.67 o
  -1   9  16       11.88       17.16      7.18 o
   0   9  16       27.02       20.40      6.80 o
   1   9  16      277.44      323.61     13.78 o
   2   9  16       45.22       51.27     15.25 o
  -4  10  16       59.57       52.81      8.34 o
  -3  10  16      160.34      171.43     11.57 o
  -2  10  16      182.70      195.92     10.87 o
  -1  10  16      513.92      485.53     16.09 o
   0  10  16      244.03      239.41     12.06 o
   1  10  16       20.20       13.69      6.83 o
   2  10  16      220.98      208.98     22.39 o
  -4  11  16      214.26      238.36     20.61 o
  -3  11  16       35.98       57.28     13.19 o
  -2  11  16       69.79      105.96      8.99 o
  -1  11  16      170.20      184.29     11.04 o
   0  11  16      165.67      154.17     10.58 o
   1  11  16       16.68       19.80      7.23 o
   2  11  16       29.84       46.73     15.90 o
  -4  12  16      183.34      167.09     11.67 o
  -3  12  16       88.82       87.54      9.51 o
  -2  12  16       59.58       72.08      8.58 o
  -1  12  16      440.01      430.74     15.78 o
   0  12  16      214.52      217.51     12.08 o
   1  12  16       58.44       54.64      8.49 o
   2  12  16       57.33       63.60     16.87 o
  -3  13  16        5.87       14.71      7.24 o
  -2  13  16      138.69      117.71      9.96 o
  -1  13  16      558.85      546.10     17.60 o
   0  13  16       83.79       80.08      9.09 o
   1  13  16       21.16       15.78      7.43 o
  -3  14  16       81.76      117.45     15.61 o
  -2  14  16       56.99       55.63      8.37 o
  -1  14  16      802.31      812.28     28.51 o
   0  14  16      213.28      227.18     12.73 o
   1  14  16      142.47      147.93     13.30 o
  -2  15  16       70.43       73.34      8.98 o
  -1  15  16      234.50      263.01     13.11 o
   0  15  16      170.14      210.08     12.41 o
  -5   1  17       33.68       40.94      6.97 o
  -4   1  17        8.49       10.13      5.64 o
  -3   1  17       86.97       97.78      7.90 o
  -2   1  17      651.49      596.00     11.52 o
  -1   1  17      330.05      324.58      8.84 o
   0   1  17      161.08      161.87      9.54 o
   1   1  17      516.50      500.01     19.26 o
   2   1  17      171.14      181.85     13.65 o
   3   1  17      174.35      143.92     17.04 o
  -5   2  17       71.71       95.55     10.41 o
  -4   2  17       15.07       13.32      5.78 o
  -3   2  17        0.23       -4.96      4.96 o
  -2   2  17       26.10       23.67      4.23 o
  -1   2  17        0.42        3.17      4.44 o
   0   2  17       89.20       87.63      7.59 o
   1   2  17        6.40        6.34      9.73 o
   2   2  17       78.20       95.56     14.12 o
   3   2  17       65.00       59.72     13.95 o
  -5   3  17       52.32       63.83      9.43 o
  -4   3  17       13.43       17.60      7.47 o
  -3   3  17      117.14      119.42     10.01 o
  -2   3  17      613.69      595.43     13.23 o
  -1   3  17       95.66       87.01      5.59 o
   0   3  17      209.97      226.48     12.41 o
   1   3  17      111.07       92.53     10.19 o
   2   3  17        3.68       -5.75      7.45 o
   3   3  17      748.61      812.10     26.94 o
  -5   4  17        0.22       -2.74      7.22 o
  -4   4  17      315.77      284.66     13.96 o
  -3   4  17       21.69       23.86      7.58 o
  -2   4  17        0.61       -6.14      6.14 o
  -1   4  17       23.53       21.72      5.71 o
   0   4  17      311.16      319.42     17.72 o
   1   4  17      104.36       94.83     10.55 o
   2   4  17       46.01       54.39     10.06 o
  -5   5  17      660.83      642.15     20.06 o
  -4   5  17       75.35       57.50      8.83 o
  -3   5  17       36.25       32.00     11.96 o
  -2   5  17       39.05       52.56      6.54 o
  -1   5  17      118.61      121.93     14.47 o
   0   5  17       11.68        1.39      6.21 o
   1   5  17       76.17       74.63     14.93 o
   2   5  17      111.98       87.29     16.87 o
  -4   6  17        2.95        5.83      7.21 o
  -3   6  17       68.45       49.84      8.45 o
  -2   6  17       32.24       33.45      6.29 o
  -1   6  17        1.17       -3.18      6.36 o
   0   6  17       44.00       44.65      7.65 o
   1   6  17       52.59       55.81     13.95 o
   2   6  17      105.69       95.73     17.52 o
  -4   7  17       20.43       13.31     10.10 o
  -3   7  17       52.74       37.67      8.21 o
  -2   7  17      258.03      239.87     11.41 o
  -1   7  17       35.90       60.49      7.95 o
   0   7  17      784.63      791.61     20.34 o
   1   7  17      584.12      518.22     30.18 o
   2   7  17        7.05       13.30     12.98 o
  -4   8  17       49.50       57.81      8.93 o
  -3   8  17        0.10       -2.22      9.34 o
  -2   8  17      138.35      131.24      8.59 o
  -1   8  17       10.21        4.76      6.41 o
   0   8  17       63.95       55.09      8.28 o
   1   8  17       64.80       58.04     15.25 o
   2   8  17       35.89       56.79     16.55 o
  -4   9  17      164.87      188.10     11.96 o
  -3   9  17        4.86        1.30      7.02 o
  -2   9  17       39.01       40.07      6.68 o
  -1   9  17     1406.82     1378.14     43.00 o
   0   9  17      250.12      224.01     12.33 o
   1   9  17        4.99        2.16      7.56 o
   2   9  17      516.25      533.80     33.42 o
  -3  10  17       11.00        5.98      8.90 o
  -2  10  17      137.04      127.70     10.82 o
  -1  10  17        3.19        2.59      6.44 o
   0  10  17       32.39       41.79     10.08 o
   1  10  17       76.55       87.57     11.04 o
  -3  11  17      196.42      184.39     11.97 o
  -2  11  17      165.90      183.63     21.79 o
  -1  11  17      180.59      175.06     11.40 o
   0  11  17      545.02      562.07     18.12 o
   1  11  17       82.75       96.31     18.01 o
  -3  12  17       10.60       18.81      8.04 o
  -2  12  17      106.61      140.76     18.26 o
  -1  12  17        0.08        4.71      7.23 o
   0  12  17        2.71        1.39      6.97 o
  -2  13  17       59.05       70.23      9.52 o
  -1  13  17      534.23      596.48     18.84 o
   0  13  17       58.47       54.52     16.87 o
  -4   0  18        2.58       -2.98     10.55 o
  -3   0  18      138.40      193.94     11.90 o
  -2   0  18      443.46      426.25     14.38 o
  -1   0  18        3.36       -3.84     12.79 o
   0   0  18       11.92        0.97      9.09 o
   1   0  18      899.63      903.72     37.97 o
   2   0  18       44.51       49.00     14.60 o
  -4   1  18       19.67       11.13      6.11 o
  -3   1  18       10.61       15.50      4.41 o
  -2   1  18        0.77        1.54      3.85 o
  -1   1  18       41.52       45.81      5.14 o
   0   1  18      130.66      141.40      9.65 o
   1   1  18        9.44        4.30      7.43 o
   2   1  18       78.39      108.65     14.60 o
  -4   2  18      115.92      125.32     11.15 o
  -3   2  18      106.11       95.81      7.55 o
  -2   2  18      140.60      136.56      6.53 o
  -1   2  18       46.51       44.55      5.54 o
   0   2  18      262.31      275.33     12.41 o
   1   2  18      118.53      127.82     11.80 o
   2   2  18       49.69       53.01     20.28 o
  -4   3  18        3.61       -3.57      7.54 o
  -3   3  18       47.99       63.87     12.22 o
  -2   3  18        5.53       -1.26      5.15 o
  -1   3  18       74.50       72.96      7.06 o
   0   3  18       92.88      102.73      8.91 o
   1   3  18       34.19       36.77      9.41 o
   2   3  18       72.27       76.02     12.98 o
  -4   4  18      267.35      280.55     14.46 o
  -3   4  18        2.88       -7.12      7.12 o
  -2   4  18      189.92      175.44      9.35 o
  -1   4  18      544.14      528.51     16.47 o
   0   4  18       95.57       89.99      9.04 o
   1   4  18      206.98      210.27     21.09 o
  -4   5  18       10.99        4.68     14.42 o
  -3   5  18        6.28       -1.65      7.30 o
  -2   5  18      117.52      126.46      8.65 o
  -1   5  18       16.97        3.59      9.18 o
   0   5  18      281.88      286.83     14.08 o
   1   5  18        0.57        0.32     10.71 o
  -3   6  18       87.74       95.80     10.03 o
  -2   6  18        1.89       -2.76      5.41 o
  -1   6  18       39.09       40.44      7.58 o
   0   6  18      208.45      222.65     12.35 o
   1   6  18      382.22      417.63     27.91 o
  -3   7  18       87.65      104.92     10.56 o
  -2   7  18        0.05        1.51      5.68 o
  -1   7  18      103.07       83.50     12.26 o
   0   7  18      143.28      124.58     10.31 o
   1   7  18       19.81       48.03     14.60 o
  -3   8  18        9.46        9.37      8.19 o
  -2   8  18       87.83       98.32     11.47 o
  -1   8  18      117.19      140.70     10.47 o
   0   8  18        1.87        2.69      6.88 o
   1   8  18       84.02       85.99     16.55 o
  -2   9  18        6.01        4.36      7.16 o
  -1   9  18        3.80       -0.98      6.65 o
   0   9  18      168.42      179.01     17.34 o
  -2  10  18      102.11       93.78      9.83 o
  -1  10  18      295.02      329.69     14.88 o
  -3   1  19      544.23      522.87     15.13 o
  -2   1  19       55.68       47.23      5.32 o
  -1   1  19       25.62       29.41      5.56 o
   0   1  19      365.39      348.77     16.97 o
  -3   2  19       64.97       73.15      8.72 o
  -2   2  19       17.20       18.15      6.07 o
  -1   2  19      102.79       88.51      7.81 o
   0   2  19       25.24       37.57      8.71 o
  -3   3  19      160.50      159.33     18.50 o
  -2   3  19      131.21      128.57     15.34 o
  -1   3  19      494.24      518.67     17.08 o
   0   3  19        3.95       -3.20     15.74 o
  -2   4  19       22.43       16.57      6.41 o
  -1   4  19        0.04       -6.29      6.29 o
   0   4  19      249.80      271.68     16.48 o
  -2   5  19      109.06      113.81      9.86 o
  -1   5  19        7.12       10.04      6.95 o
   0   5  19      261.00      265.11     24.66 o
  -1   6  19       20.94        3.80     12.52 o
 
